# Supplementary material for: Independence of chromatin conformation and gene regulation during Drosophila dorsoventral patterning
Source: Nat Genet. 2021 Apr 1;53(4):487–99. doi: 10.1038/s41588-021-00799-x (PMC8035076; doi:10.1038/s41588-021-00799-x)
Supplement: Supplementary file 3 — Supplementary Tables 1–4 [file 41588_2021_799_MOESM3_ESM.xlsx]

## Sheet: Supplementary Table 1
Supplementary Table 1: Enhancer-gene assignments.
enhancer_id	seqnames	start	end	enhancer_in	gene_id	gene_symbol	assignment_class	mean_tpm_gd7	mean_tpm_tl10b	mean_tpm_tlrm910	distance_to_tss		column	description
2L:380250-380400:gd7	2L	380250	380400	gd7	FBgn0000061	al	overlapping	1.76367	0.393941	0.350941	2138		enhancer_id	Enhancer identifier
2L:381400-381550:gd7	2L	381400	381550	gd7	FBgn0000061	al	overlapping	1.76367	0.393941	0.350941	3288		seqnames	Enhancer chromosome
2L:438450-439350:gd7	2L	438450	439350	gd7	FBgn0004583	ex	overlapping	9.11434	18.1128	10.0789	7223		start	Enhancer start coordinate (1-based)
2L:440250-440750:gd7	2L	440250	440750	gd7	FBgn0004583	ex	overlapping	9.11434	18.1128	10.0789	9023		end	Enhancer end coordinate (1-based)
2L:441000-443500:gd7	2L	441000	443500	gd7	FBgn0004583	ex	overlapping	9.11434	18.1128	10.0789	9773		enhancer_in	Genotype in which enhancer is enriched for H3K27ac
2L:482150-482600:gd7	2L	482150	482600	gd7	FBgn0003963	ush	overlapping	60.8819	13.8617	2.58543	5930		gene_id	Flybase gene ID for assigned target gene
2L:490400-490600:gd7	2L	490400	490600	gd7	FBgn0003963	ush	overlapping	60.8819	13.8617	2.58543	233		gene_symbol	Flybase gene symbol for assigned target gene
2L:496850-497300:gd7	2L	496850	497300	gd7	FBgn0003963	ush	overlapping	60.8819	13.8617	2.58543	6015		assignment_class	How the gene was assigned to the enhancer. Only expressed, non-housekeeping genes were considered. See Methods for a full description of how these genes were chosen. 'overlapping': enhancer is within the gene body. 'closest_same_domain': the gene is the closest gene to the enhancer, and is within the same domain. 'same_domain_closest': the gene is the closest gene to the enhancer that is within t…
2L:501450-501800:gd7	2L	501450	501800	gd7	FBgn0003963	ush	overlapping	60.8819	13.8617	2.58543	10615		mean_tpm_gd7	Mean Salmon tpm in gd7 embryos
2L:514300-515500:gd7	2L	514300	515500	gd7	FBgn0003963	ush	overlapping	60.8819	13.8617	2.58543	7964		mean_tpm_tl10b	Mean Salmon tpm in Toll10B embryos
2L:515750-519700:gd7	2L	515750	519700	gd7	FBgn0003963	ush	overlapping	60.8819	13.8617	2.58543	3764		mean_tpm_tlrm910	Mean Salmon tpm in Tollrm9/rm10 embryos
2L:524300-524800:gd7	2L	524300	524800	gd7	FBgn0003963	ush	overlapping	60.8819	13.8617	2.58543	564		distance_to_tss	Distance between enhancer and closest TSS of the assigned gene, bp
2L:1014850-1015000:gd7	2L	1014850	1015000	gd7	FBgn0031294	IA-2	overlapping	0.179774	0.544915	1.12437	19582
2L:2449450-2449600:gd7	2L	2449450	2449600	gd7	FBgn0000490	dpp	overlapping	27.8374	3.67745	3.52403	591
2L:2454900-2459750:gd7	2L	2454900	2459750	gd7	FBgn0000490	dpp	overlapping	27.8374	3.67745	3.52403	163
2L:2860850-2861550:gd7	2L	2860850	2861550	gd7	FBgn0031474	CG2991	overlapping	56.9076	32.0879	47.1146	985
2L:4286300-4288000:gd7	2L	4286300	4288000	gd7	FBgn0010473	tutl	overlapping	18.3333	13.172	11.9829	2050
2L:8238250-8238700:gd7	2L	8238250	8238700	gd7	FBgn0032006	Pvr	overlapping	2.05746	5.46187	1.53746	458
2L:9508300-9508600:gd7	2L	9508300	9508600	gd7	FBgn0032120	CG33298	overlapping	33.4091	36.383	27.0324	12826
2L:10503400-10503750:gd7	2L	10503400	10503750	gd7	FBgn0086347	Myo31DF	overlapping	16.8137	7.89181	16.1731	3029
2L:11076150-11077950:gd7	2L	11076150	11077950	gd7	FBgn0032336	AstC	overlapping	7.43877	1.0067	1.14034	3449
2L:11188200-11189150:gd7	2L	11188200	11189150	gd7	FBgn0259822	Ca-beta	overlapping	2.5138	0.902079	0.607844	14394
2L:11191150-11191300:gd7	2L	11191150	11191300	gd7	FBgn0259822	Ca-beta	overlapping	2.5138	0.902079	0.607844	12244
2L:11193800-11194600:gd7	2L	11193800	11194600	gd7	FBgn0259822	Ca-beta	overlapping	2.5138	0.902079	0.607844	8944
2L:11224200-11226150:gd7	2L	11224200	11226150	gd7	FBgn0264442	ab	overlapping	4.79412	3.39377	5.38767	8699
2L:12666450-12666900:gd7	2L	12666450	12666900	gd7	FBgn0004394	pdm2	overlapping	27.4121	25.6315	35.038	8626
2L:13521500-13521950:gd7	2L	13521500	13521950	gd7	FBgn0023407	B4	overlapping	59.0003	33.2015	44.2991	25821
2L:18875400-18877550:gd7	2L	18875400	18877550	gd7	FBgn0003896	tup	overlapping	54.449	1.87854	2.01421	3711
2L:19340150-19345100:gd7	2L	19340150	19345100	gd7	FBgn0024245	dnt	overlapping	86.8731	78.2467	97.8688	18127
2L:21537500-21537850:gd7	2L	21537500	21537850	gd7	FBgn0053868	His2B:CG33868	overlapping	26.5963	91.4693	17.4016	249
2R:5993200-5993600:gd7	2R	5993200	5993600	gd7	FBgn0264959	Src42A	overlapping	95.1738	173.737	135.348	208
2R:5996600-5996750:gd7	2R	5996600	5996750	gd7	FBgn0264959	Src42A	overlapping	95.1738	173.737	135.348	3608
2R:6124600-6126250:gd7	2R	6124600	6126250	gd7	FBgn0000546	EcR	overlapping	62.4796	45.1558	53.5386	5591
2R:6190450-6194850:gd7	2R	6190450	6194850	gd7	FBgn0262867	Ptr	overlapping	177.592	17.0148	239.832	1159
2R:6522250-6526300:gd7	2R	6522250	6526300	gd7	FBgn0086655	jing	overlapping	65.801	77.6333	66.75	20244
2R:8653550-8661750:gd7	2R	8653550	8661750	gd7	FBgn0003892	ptc	overlapping	51.0521	127.077	74.1837	3901
2R:9230000-9231400:gd7	2R	9230000	9231400	gd7	FBgn0010114	hig	overlapping	1.18405	0.43592	1.0693	15849
2R:9400700-9408650:gd7	2R	9400700	9408650	gd7	FBgn0016078	wun	overlapping	57.8276	65.4754	43.2933	842
2R:9431850-9432250:gd7	2R	9431850	9432250	gd7	FBgn0017558	Pdk	overlapping	131.432	78.545	135.961	5411
2R:9479850-9480000:gd7	2R	9479850	9480000	gd7	FBgn0259234	Camta	overlapping	17.3135	17.1332	17.2509	15622
2R:10079550-10080550:gd7	2R	10079550	10080550	gd7	FBgn0033483	egr	overlapping	192.713	2.26014	12.8242	1184
2R:10081450-10081600:gd7	2R	10081450	10081600	gd7	FBgn0033483	egr	overlapping	192.713	2.26014	12.8242	3084
2R:11189450-11190400:gd7	2R	11189450	11190400	gd7	FBgn0003396	shn	overlapping	25.8973	23.8165	5.02802	6226
2R:11190550-11193300:gd7	2R	11190550	11193300	gd7	FBgn0003396	shn	overlapping	25.8973	23.8165	5.02802	4974
2R:11194150-11197250:gd7	2R	11194150	11197250	gd7	FBgn0003396	shn	overlapping	25.8973	23.8165	5.02802	1024
2R:15031750-15034100:gd7	2R	15031750	15034100	gd7	FBgn0029082	hbs	overlapping	10.5508	1.4981	1.4979	20354
2R:15034300-15036350:gd7	2R	15034300	15036350	gd7	FBgn0029082	hbs	overlapping	10.5508	1.4981	1.4979	22904
2R:15116900-15119450:gd7	2R	15116900	15119450	gd7	FBgn0015371	chn	overlapping	50.3877	53.382	53.8858	1439
2R:15132300-15137000:gd7	2R	15132300	15137000	gd7	FBgn0015371	chn	overlapping	50.3877	53.382	53.8858	3474
2R:15898100-15902400:gd7	2R	15898100	15902400	gd7	FBgn0264089	sli	overlapping	55.5257	47.6142	74.0643	7181
2R:16121250-16121650:gd7	2R	16121250	16121650	gd7	FBgn0010052	Jhe	overlapping	14.5836	36.5092	2.60848	1116
2R:17363700-17363850:gd7	2R	17363700	17363850	gd7	FBgn0265487	mbl	overlapping	4.20305	8.54244	2.33588	98182
2R:17795950-17796250:gd7	2R	17795950	17796250	gd7	FBgn0028743	Dhit	overlapping	43.4336	9.50784	8.84016	3080
2R:17806800-17807850:gd7	2R	17806800	17807850	gd7	FBgn0259211	grh	overlapping	29.5133	22.8023	28.5579	3933
2R:19230700-19230900:gd7	2R	19230700	19230900	gd7	FBgn0010434	cora	overlapping	6.32726	5.14616	7.21859	1637
2R:21356950-21357550:gd7	2R	21356950	21357550	gd7	FBgn0000395	cv-2	overlapping	42.5637	3.66417	1.52903	21914
2R:21357850-21358950:gd7	2R	21357850	21358950	gd7	FBgn0000395	cv-2	overlapping	42.5637	3.66417	1.52903	20514
2R:21359150-21361400:gd7	2R	21359150	21361400	gd7	FBgn0000395	cv-2	overlapping	42.5637	3.66417	1.52903	18064
2R:21361550-21370550:gd7	2R	21361550	21370550	gd7	FBgn0000395	cv-2	overlapping	42.5637	3.66417	1.52903	8914
2R:21371200-21371800:gd7	2R	21371200	21371800	gd7	FBgn0000395	cv-2	overlapping	42.5637	3.66417	1.52903	7664
2R:21372400-21372750:gd7	2R	21372400	21372750	gd7	FBgn0000395	cv-2	overlapping	42.5637	3.66417	1.52903	6714
2R:21541250-21545850:gd7	2R	21541250	21545850	gd7	FBgn0003731	Egfr	overlapping	28.4494	32.7932	51.6648	791
2R:23870450-23871050:gd7	2R	23870450	23871050	gd7	FBgn0011236	ken	overlapping	8.93823	13.1401	11.604	177
2R:23871600-23871900:gd7	2R	23871600	23871900	gd7	FBgn0011236	ken	overlapping	8.93823	13.1401	11.604	1327
2R:23872600-23873000:gd7	2R	23872600	23873000	gd7	FBgn0011236	ken	overlapping	8.93823	13.1401	11.604	2327
2R:25106100-25106300:gd7	2R	25106100	25106300	gd7	FBgn0266129	lov	overlapping	44.8479	1.45651	34.7932	6906
2R:25106600-25108900:gd7	2R	25106600	25108900	gd7	FBgn0266129	lov	overlapping	44.8479	1.45651	34.7932	7406
3L:178250-178450:gd7	3L	178250	178450	gd7	FBgn0035103	Vdup1	overlapping	3.24906	2.34352	5.13333	185
3L:551350-551950:gd7	3L	551350	551950	gd7	FBgn0035142	Hipk	overlapping	43.4546	60.367	51.2808	5291
3L:743650-748250:gd7	3L	743650	748250	gd7	FBgn0035160	hng3	overlapping	45.014	23.2311	39.7764	4299
3L:4408400-4412000:gd7	3L	4408400	4412000	gd7	FBgn0035542	DOR	overlapping	25.0334	32.4658	21.5475	1255
3L:8078100-8078450:gd7	3L	8078100	8078450	gd7	FBgn0262579	Ect4	overlapping	27.0176	4.69112	9.73197	708
3L:8478850-8481950:gd7	3L	8478850	8481950	gd7	FBgn0262719	CG43163	overlapping	32.7035	10.0439	10.3635	25196
3L:8490850-8492750:gd7	3L	8490850	8492750	gd7	FBgn0262719	CG43163	overlapping	32.7035	10.0439	10.3635	14396
3L:8496050-8496350:gd7	3L	8496050	8496350	gd7	FBgn0262719	CG43163	overlapping	32.7035	10.0439	10.3635	10796
3L:8496600-8497100:gd7	3L	8496600	8497100	gd7	FBgn0262719	CG43163	overlapping	32.7035	10.0439	10.3635	10046
3L:8497250-8497950:gd7	3L	8497250	8497950	gd7	FBgn0262719	CG43163	overlapping	32.7035	10.0439	10.3635	9196
3L:9005300-9005600:gd7	3L	9005300	9005600	gd7	FBgn0035954	Doc3	overlapping	55.5475	2.56821	1.50413	104
3L:9013500-9013700:gd7	3L	9013500	9013700	gd7	FBgn0035956	Doc2	overlapping	52.452	0.297868	0.418637	5546
3L:9017000-9017600:gd7	3L	9017000	9017600	gd7	FBgn0035956	Doc2	overlapping	52.452	0.297868	0.418637	1646
3L:9017850-9018000:gd7	3L	9017850	9018000	gd7	FBgn0035956	Doc2	overlapping	52.452	0.297868	0.418637	1246
3L:9042950-9043700:gd7	3L	9042950	9043700	gd7	FBgn0028789	Doc1	overlapping	104.915	1.1887	1.78671	1121
3L:9438650-9439900:gd7	3L	9438650	9439900	gd7	FBgn0040305	MTF-1	overlapping	8.25619	9.1672	6.72119	3114
3L:10859900-10863800:gd7	3L	10859900	10863800	gd7	FBgn0026160	tna	overlapping	24.3055	35.1027	49.2548	1496
3L:11044600-11045900:gd7	3L	11044600	11045900	gd7	FBgn0263776	CG43693	overlapping	5.16731	4.48365	4.01909	740
3L:11228600-11229450:gd7	3L	11228600	11229450	gd7	FBgn0261553	CG42671	overlapping	9.11862	2.79979	5.69001	12821
3L:12553950-12554150:gd7	3L	12553950	12554150	gd7	FBgn0036302	sowah	overlapping	33.9576	26.268	29.2852	18392
3L:13614450-13614800:gd7	3L	13614450	13614800	gd7	FBgn0264001	bru3	overlapping	5.80726	2.79661	3.36779	51949
3L:13615450-13615850:gd7	3L	13615450	13615850	gd7	FBgn0264001	bru3	overlapping	5.80726	2.79661	3.36779	50899
3L:13673100-13676100:gd7	3L	13673100	13676100	gd7	FBgn0264001	bru3	overlapping	5.80726	2.79661	3.36779	6349
3L:14063650-14064150:gd7	3L	14063650	14064150	gd7	FBgn0267795	Frl	overlapping	13.7308	23.4729	11.3563	10435
3L:14495450-14495600:gd7	3L	14495450	14495600	gd7	FBgn0087007	bbg	overlapping	36.9962	18.8046	13.5692	14474
3L:14495850-14496150:gd7	3L	14495850	14496150	gd7	FBgn0087007	bbg	overlapping	36.9962	18.8046	13.5692	13924
3L:16563650-16564350:gd7	3L	16563650	16564350	gd7	FBgn0026061	Mipp1	overlapping	55.2008	40.5021	34.7637	8051
3L:16564500-16566200:gd7	3L	16564500	16566200	gd7	FBgn0026061	Mipp1	overlapping	55.2008	40.5021	34.7637	6201
3L:18004000-18005000:gd7	3L	18004000	18005000	gd7	FBgn0000568	Eip75B	overlapping	2.79378	1.76312	2.26708	4177
3R:4178450-4182500:gd7	3R	4178450	4182500	gd7	FBgn0037213	CG12581	overlapping	94.2871	77.8324	94.28	3818
3R:5204150-5204700:gd7	3R	5204150	5204700	gd7	FBgn0259212	cno	overlapping	155.262	80.6577	143.411	5850
3R:5207400-5216100:gd7	3R	5207400	5216100	gd7	FBgn0259212	cno	overlapping	155.262	80.6577	143.411	1356
3R:5682600-5683200:gd7	3R	5682600	5683200	gd7	FBgn0037364	Rab23	overlapping	29.4137	3.76322	26.8048	2234
3R:6754400-6757150:gd7	3R	6754400	6757150	gd7	FBgn0000166	bcd	overlapping	98.2318	54.9645	79.3704	2316
3R:6757350-6757900:gd7	3R	6757350	6757900	gd7	FBgn0000166	bcd	overlapping	98.2318	54.9645	79.3704	1566
3R:8150750-8151150:gd7	3R	8150750	8151150	gd7	FBgn0001138	grn	overlapping	11.8848	2.78546	0.98766	30294
3R:8465250-8469750:gd7	3R	8465250	8469750	gd7	FBgn0266801	CG45263	overlapping	7.30104	1.0719	0.495161	7867
3R:8839000-8843150:gd7	3R	8839000	8843150	gd7	FBgn0262614	pyd	overlapping	207.234	214.101	187.737	3139
3R:9601900-9606100:gd7	3R	9601900	9606100	gd7	FBgn0037720	CG8312	overlapping	29.2016	26.0816	36.3452	9971
3R:10164300-10166800:gd7	3R	10164300	10166800	gd7	FBgn0040238	Best1	overlapping	48.9231	16.1406	37.8949	3687
3R:11657450-11657800:gd7	3R	11657450	11657800	gd7	FBgn0259227	CG42327	overlapping	13.135	4.54069	7.06555	1301
3R:14061500-14062100:gd7	3R	14061500	14062100	gd7	FBgn0038197	foxo	overlapping	18.508	8.41889	12.4373	3581
3R:14854100-14854550:gd7	3R	14854100	14854550	gd7	FBgn0266756	btsz	overlapping	117.889	111.916	178.865	179
3R:16009700-16010050:gd7	3R	16009700	16010050	gd7	FBgn0038391	GATAe	overlapping	1.52084	3.83983	1.72849	595
3R:16013600-16014050:gd7	3R	16013600	16014050	gd7	FBgn0038391	GATAe	overlapping	1.52084	3.83983	1.72849	1326
3R:16014400-16014650:gd7	3R	16014400	16014650	gd7	FBgn0038391	GATAe	overlapping	1.52084	3.83983	1.72849	2126
3R:16016750-16017450:gd7	3R	16016750	16017450	gd7	FBgn0038391	GATAe	overlapping	1.52084	3.83983	1.72849	4476
3R:16027700-16028250:gd7	3R	16027700	16028250	gd7	FBgn0003117	pnr	overlapping	63.2938	0.916368	0.700479	1448
3R:16028700-16029650:gd7	3R	16028700	16029650	gd7	FBgn0003117	pnr	overlapping	63.2938	0.916368	0.700479	2448
3R:16030100-16031750:gd7	3R	16030100	16031750	gd7	FBgn0003117	pnr	overlapping	63.2938	0.916368	0.700479	2834
3R:16031900-16032350:gd7	3R	16031900	16032350	gd7	FBgn0003117	pnr	overlapping	63.2938	0.916368	0.700479	2234
3R:16032650-16033400:gd7	3R	16032650	16033400	gd7	FBgn0003117	pnr	overlapping	63.2938	0.916368	0.700479	1184
3R:16506600-16507000:gd7	3R	16506600	16507000	gd7	FBgn0259244	CG42342	overlapping	14.9242	3.15705	4.82891	3830
3R:16627750-16630350:gd7	3R	16627750	16630350	gd7	FBgn0285925	Fas1	overlapping	192.013	225.942	189.201	2459
3R:16726750-16727200:gd7	3R	16726750	16727200	gd7	FBgn0003944	Ubx	overlapping	2.7847	7.37326	4.2657	7226
3R:17055650-17059100:gd7	3R	17055650	17059100	gd7	FBgn0020493	Dad	overlapping	4.09534	0.555954	1.00965	753
3R:17059400-17060250:gd7	3R	17059400	17060250	gd7	FBgn0020493	Dad	overlapping	4.09534	0.555954	1.00965	4503
3R:17060450-17064450:gd7	3R	17060450	17064450	gd7	FBgn0020493	Dad	overlapping	4.09534	0.555954	1.00965	5553
3R:17064600-17065100:gd7	3R	17064600	17065100	gd7	FBgn0020493	Dad	overlapping	4.09534	0.555954	1.00965	9703
3R:17690150-17690600:gd7	3R	17690150	17690600	gd7	FBgn0261885	osa	overlapping	103.004	92.2841	96.5046	27750
3R:18285250-18286400:gd7	3R	18285250	18286400	gd7	FBgn0038597	CG8064	overlapping	34.1464	24.5233	31.252	1590
3R:19165800-19166500:gd7	3R	19165800	19166500	gd7	FBgn0010768	sqz	overlapping	1.77054	0.935668	1.05233	1589
3R:19797750-19798550:gd7	3R	19797750	19798550	gd7	FBgn0014135	bnl	overlapping	8.30639	1.80068	0.515206	38267
3R:20258450-20259000:gd7	3R	20258450	20259000	gd7	FBgn0262582	cic	overlapping	77.0714	41.8007	60.9737	5680
3R:20596250-20599300:gd7	3R	20596250	20599300	gd7	FBgn0023097	bon	overlapping	28.4788	34.3309	30.0636	3111
3R:21211900-21212550:gd7	3R	21211900	21212550	gd7	FBgn0264357	SNF4Agamma	overlapping	110.54	103.325	101.69	3422
3R:21507150-21507350:gd7	3R	21507150	21507350	gd7	FBgn0004863	C15	overlapping	19.9886	0	0.0368473	7164
3R:21602400-21602600:gd7	3R	21602400	21602600	gd7	FBgn0283499	InR	overlapping	19.1694	27.2198	16.4932	10277
3R:23999200-23999650:gd7	3R	23999200	23999650	gd7	FBgn0020647	KrT95D	overlapping	10.7087	8.72593	10.9257	6928
3R:23999950-24000850:gd7	3R	23999950	24000850	gd7	FBgn0020647	KrT95D	overlapping	10.7087	8.72593	10.9257	5728
3R:24297700-24300450:gd7	3R	24297700	24300450	gd7	FBgn0259685	crb	overlapping	59.9639	21.9239	89.8639	2622
3R:24725900-24726500:gd7	3R	24725900	24726500	gd7	FBgn0004885	tok	overlapping	16.2115	4.42709	3.31284	5843
3R:26557000-26557400:gd7	3R	26557000	26557400	gd7	FBgn0263289	scrib	overlapping	106.83	110.785	132.613	11211
3R:26802350-26803000:gd7	3R	26802350	26803000	gd7	FBgn0262473	Tl	overlapping	253.912	224.654	11.4937	3309
3R:26803200-26804000:gd7	3R	26803200	26804000	gd7	FBgn0262473	Tl	overlapping	253.912	224.654	11.4937	4159
X:2070900-2071350:gd7	X	2070900	2071350	gd7	FBgn0025628	CG4199	overlapping	18.721	3.08702	16.1342	324
X:3840800-3845650:gd7	X	3840800	3845650	gd7	FBgn0000542	ec	overlapping	24.4718	27.32	34.3095	246
X:6876700-6878900:gd7	X	6876700	6878900	gd7	FBgn0263993	CG43736	overlapping	90.1907	129.772	91.4184	714
X:7058650-7058950:gd7	X	7058650	7058950	gd7	FBgn0029930	CG12541	overlapping	0.576714	2.18878	1.08956	7102
X:8210450-8214450:gd7	X	8210450	8214450	gd7	FBgn0261873	sdt	overlapping	39.6765	21.8306	43.5349	1677
X:8533850-8534100:gd7	X	8533850	8534100	gd7	FBgn0264975	Nrg	overlapping	32.8574	31.2959	32.9285	16109
X:8534250-8534600:gd7	X	8534250	8534600	gd7	FBgn0264975	Nrg	overlapping	32.8574	31.2959	32.9285	16509
X:10935900-10937100:gd7	X	10935900	10937100	gd7	FBgn0263705	Myo10A	overlapping	2.10314	0.355108	1.79036	4963
X:11617650-11618250:gd7	X	11617650	11618250	gd7	FBgn0002723	Met	overlapping	7.00173	4.00099	7.33249	1526
X:11618550-11618950:gd7	X	11618550	11618950	gd7	FBgn0002723	Met	overlapping	7.00173	4.00099	7.33249	2426
X:12255750-12257950:gd7	X	12255750	12257950	gd7	FBgn0267001	Ten-a	overlapping	4.78548	8.98975	5.49475	25722
X:12258300-12258700:gd7	X	12258300	12258700	gd7	FBgn0267001	Ten-a	overlapping	4.78548	8.98975	5.49475	28272
X:12259300-12259650:gd7	X	12259300	12259650	gd7	FBgn0267001	Ten-a	overlapping	4.78548	8.98975	5.49475	29272
X:12259800-12260350:gd7	X	12259800	12260350	gd7	FBgn0267001	Ten-a	overlapping	4.78548	8.98975	5.49475	29772
X:15455000-15455150:gd7	X	15455000	15455150	gd7	FBgn0030638	CG11655	overlapping	1.6562	0.291503	1.47141	1529
X:16744650-16744850:gd7	X	16744650	16744850	gd7	FBgn0027528	goe	overlapping	35.8103	65.1658	44.0747	1232
X:17174500-17174900:gd7	X	17174500	17174900	gd7	FBgn0000163	baz	overlapping	47.9193	32.3454	29.2543	14494
X:17175300-17175750:gd7	X	17175300	17175750	gd7	FBgn0000163	baz	overlapping	47.9193	32.3454	29.2543	15294
X:17176150-17176500:gd7	X	17176150	17176500	gd7	FBgn0000163	baz	overlapping	47.9193	32.3454	29.2543	16144
X:17176900-17177750:gd7	X	17176900	17177750	gd7	FBgn0000163	baz	overlapping	47.9193	32.3454	29.2543	16894
X:17177900-17178350:gd7	X	17177900	17178350	gd7	FBgn0000163	baz	overlapping	47.9193	32.3454	29.2543	17894
X:17178950-17179450:gd7	X	17178950	17179450	gd7	FBgn0000163	baz	overlapping	47.9193	32.3454	29.2543	18944
X:17840300-17840700:gd7	X	17840300	17840700	gd7	FBgn0030870	CG6398	overlapping	193.052	378.272	291.621	9472
X:18505650-18507200:gd7	X	18505650	18507200	gd7	FBgn0030932	Ggt-1	overlapping	33.9877	2.25055	29.8973	5137
X:18937150-18937800:gd7	X	18937150	18937800	gd7	FBgn0264090	CG43759	overlapping	20.4897	10.8486	11.5301	6791
X:19359100-19360150:gd7	X	19359100	19360150	gd7	FBgn0031016	kek5	overlapping	31.7009	27.2101	28.6581	5919
X:19758150-19758400:gd7	X	19758150	19758400	gd7	FBgn0031069	Pmp70	overlapping	37.8759	30.0335	43.2794	3279
2L:2157500-2161250:Tollrm910	2L	2157500	2161250	Tollrm910	FBgn0000097	aop	overlapping	69.6494	42.0857	53.2294	277
2L:2170000-2174900:Tollrm910	2L	2170000	2174900	Tollrm910	FBgn0000097	aop	overlapping	69.6494	42.0857	53.2294	3854
2L:3078200-3079150:Tollrm910	2L	3078200	3079150	Tollrm910	FBgn0015600	toc	overlapping	81.8865	35.5127	68.9405	5827
2L:3837150-3837800:Tollrm910	2L	3837150	3837800	Tollrm910	FBgn0004567	slp2	overlapping	5.15761	13.5809	15.3365	310
2L:3838050-3838500:Tollrm910	2L	3838050	3838500	Tollrm910	FBgn0004567	slp2	overlapping	5.15761	13.5809	15.3365	1210
2L:8825750-8829250:Tollrm910	2L	8825750	8829250	Tollrm910	FBgn0029123	SoxN	overlapping	6.09685	12.6403	74.4704	105
2L:10547750-10550650:Tollrm910	2L	10547750	10550650	Tollrm910	FBgn0051721	Trim9	overlapping	1.36965	1.59106	10.6303	2867
2L:12606050-12606250:Tollrm910	2L	12606050	12606250	Tollrm910	FBgn0085424	nub	overlapping	10.1498	41.6748	17.0999	12093
2L:12606800-12607200:Tollrm910	2L	12606800	12607200	Tollrm910	FBgn0085424	nub	overlapping	10.1498	41.6748	17.0999	11143
2L:12607550-12607750:Tollrm910	2L	12607550	12607750	Tollrm910	FBgn0085424	nub	overlapping	10.1498	41.6748	17.0999	10593
2L:12607950-12609450:Tollrm910	2L	12607950	12609450	Tollrm910	FBgn0085424	nub	overlapping	10.1498	41.6748	17.0999	8893
2L:12609750-12610450:Tollrm910	2L	12609750	12610450	Tollrm910	FBgn0085424	nub	overlapping	10.1498	41.6748	17.0999	7893
2L:19138100-19141350:Tollrm910	2L	19138100	19141350	Tollrm910	FBgn0010300	brat	overlapping	104.32	93.9343	74.8303	4284
2L:19154400-19158300:Tollrm910	2L	19154400	19158300	Tollrm910	FBgn0010300	brat	overlapping	104.32	93.9343	74.8303	238
2L:19208500-19208900:Tollrm910	2L	19208500	19208900	Tollrm910	FBgn0015380	drl	overlapping	10.1547	8.01299	15.0999	18158
2L:20915750-20916100:Tollrm910	2L	20915750	20916100	Tollrm910	FBgn0032901	sky	overlapping	18.3226	8.84096	14.1676	1361
2L:22743900-22744950:Tollrm910	2L	22743900	22744950	Tollrm910	FBgn0058006	CG40006	overlapping	33.6358	16.8143	26.2079	11399
2L:23010150-23010500:Tollrm910	2L	23010150	23010500	Tollrm910	FBgn0250907	Cht10	overlapping	7.99784	3.03534	2.95048	14919
2R:4352250-4352700:Tollrm910	2R	4352250	4352700	Tollrm910	FBgn0260798	Gprk1	overlapping	141.628	213.754	120.906	118360
2R:10649750-10649900:Tollrm910	2R	10649750	10649900	Tollrm910	FBgn0033541	CG12934	overlapping	0.19153	1.90783	5.43008	862
2R:11794500-11797750:Tollrm910	2R	11794500	11797750	Tollrm910	FBgn0033652	ths	overlapping	1.09507	1.25449	43.0054	4134
2R:11798400-11798750:Tollrm910	2R	11798400	11798750	Tollrm910	FBgn0033652	ths	overlapping	1.09507	1.25449	43.0054	8034
2R:11799100-11799450:Tollrm910	2R	11799100	11799450	Tollrm910	FBgn0033652	ths	overlapping	1.09507	1.25449	43.0054	8734
2R:11800500-11800850:Tollrm910	2R	11800500	11800850	Tollrm910	FBgn0033652	ths	overlapping	1.09507	1.25449	43.0054	10134
2R:13193700-13197100:Tollrm910	2R	13193700	13197100	Tollrm910	FBgn0053182	Kdm4B	overlapping	59.8298	31.7112	52.3871	1237
2R:13900850-13901450:Tollrm910	2R	13900850	13901450	Tollrm910	FBgn0013733	shot	overlapping	15.5464	9.63276	14.3406	3147
2R:14312750-14313650:Tollrm910	2R	14312750	14313650	Tollrm910	FBgn0085408	Shrm	overlapping	7.7654	35.6939	21.6611	4608
2R:17479800-17480200:Tollrm910	2R	17479800	17480200	Tollrm910	FBgn0034225	veil	overlapping	12.8238	0.672417	18.0624	653
2R:18944650-18944800:Tollrm910	2R	18944650	18944800	Tollrm910	FBgn0034408	sano	overlapping	1.45175	2.66676	1.79644	2515
2R:18946300-18947050:Tollrm910	2R	18946300	18947050	Tollrm910	FBgn0034408	sano	overlapping	1.45175	2.66676	1.79644	265
2R:23571000-23573200:Tollrm910	2R	23571000	23573200	Tollrm910	FBgn0015903	apt	overlapping	142.561	120.21	138.588	2942
2R:23573350-23577050:Tollrm910	2R	23573350	23577050	Tollrm910	FBgn0015903	apt	overlapping	142.561	120.21	138.588	4038
2R:25191400-25191700:Tollrm910	2R	25191400	25191700	Tollrm910	FBgn0035094	CG9380	overlapping	2.56798	32.3776	5.37619	1274
2R:25191850-25193350:Tollrm910	2R	25191850	25193350	Tollrm910	FBgn0035094	CG9380	overlapping	2.56798	32.3776	5.37619	1724
2R:25202150-25202450:Tollrm910	2R	25202150	25202450	Tollrm910	FBgn0035094	CG9380	overlapping	2.56798	32.3776	5.37619	12024
2R:25202700-25206950:Tollrm910	2R	25202700	25206950	Tollrm910	FBgn0035094	CG9380	overlapping	2.56798	32.3776	5.37619	12574
3L:1744700-1746450:Tollrm910	3L	1744700	1746450	Tollrm910	FBgn0035266	Gk2	overlapping	22.9883	1.93987	13.4654	2862
3L:2873350-2873650:Tollrm910	3L	2873350	2873650	Tollrm910	FBgn0263392	Tet	overlapping	3.62621	8.36207	8.97902	5508
3L:4227800-4228300:Tollrm910	3L	4227800	4228300	Tollrm910	FBgn0001257	ImpL2	overlapping	12.547	23.7424	84.647	496
3L:5014050-5014350:Tollrm910	3L	5014050	5014350	Tollrm910	FBgn0005775	Con	overlapping	0.940199	0.682813	1.91277	37872
3L:8828150-8828450:Tollrm910	3L	8828150	8828450	Tollrm910	FBgn0263930	dally	overlapping	3.16831	2.40059	4.96676	645
3L:8832350-8834350:Tollrm910	3L	8832350	8834350	Tollrm910	FBgn0263930	dally	overlapping	3.16831	2.40059	4.96676	4845
3L:11553900-11554450:Tollrm910	3L	11553900	11554450	Tollrm910	FBgn0259481	Mob2	overlapping	8.87768	12.2669	11.9998	786
3L:13048550-13052400:Tollrm910	3L	13048550	13052400	Tollrm910	FBgn0036342	CG11279	overlapping	11.4484	17.2328	11.6124	1539
3L:15238100-15239650:Tollrm910	3L	15238100	15239650	Tollrm910	FBgn0029114	Tollo	overlapping	15.3874	19.2122	34.0519	2481
3L:19636400-19638550:Tollrm910	3L	19636400	19638550	Tollrm910	FBgn0036897	Rnf146	overlapping	21.9861	24.2163	19.4854	4266
3L:22220000-22221500:Tollrm910	3L	22220000	22221500	Tollrm910	FBgn0037153	olf413	overlapping	1.6064	1.49659	2.48737	83910
3L:25756150-25758200:Tollrm910	3L	25756150	25758200	Tollrm910	FBgn0287184	FASN3	overlapping	1.87066	2.04162	0.89364	4579
3R:4967600-4967850:Tollrm910	3R	4967600	4967850	Tollrm910	FBgn0037290	CG1124	overlapping	1.87582	1.57916	0.787448	2155
3R:6678100-6678250:Tollrm910	3R	6678100	6678250	Tollrm910	FBgn0002522	lab	overlapping	0.839537	0.703203	1.24325	340
3R:6950500-6951200:Tollrm910	3R	6950500	6951200	Tollrm910	FBgn0260642	Antp	overlapping	8.59302	24.315	11.0496	17658
3R:6964400-6966750:Tollrm910	3R	6964400	6966750	Tollrm910	FBgn0260642	Antp	overlapping	8.59302	24.315	11.0496	31558
3R:6995000-6996900:Tollrm910	3R	6995000	6996900	Tollrm910	FBgn0260642	Antp	overlapping	8.59302	24.315	11.0496	2328
3R:6997250-6997650:Tollrm910	3R	6997250	6997650	Tollrm910	FBgn0260642	Antp	overlapping	8.59302	24.315	11.0496	1578
3R:6998500-6998650:Tollrm910	3R	6998500	6998650	Tollrm910	FBgn0260642	Antp	overlapping	8.59302	24.315	11.0496	578
3R:10621250-10621700:Tollrm910	3R	10621250	10621700	Tollrm910	FBgn0001235	hth	overlapping	64.2848	203.141	98.1759	6972
3R:10621950-10622700:Tollrm910	3R	10621950	10622700	Tollrm910	FBgn0001235	hth	overlapping	64.2848	203.141	98.1759	7672
3R:10623150-10627400:Tollrm910	3R	10623150	10627400	Tollrm910	FBgn0001235	hth	overlapping	64.2848	203.141	98.1759	8872
3R:14672400-14673700:Tollrm910	3R	14672400	14673700	Tollrm910	FBgn0265140	Meltrin	overlapping	3.97923	5.76627	36.8989	23592
3R:14674200-14679800:Tollrm910	3R	14674200	14679800	Tollrm910	FBgn0265140	Meltrin	overlapping	3.97923	5.76627	36.8989	17492
3R:14680200-14684750:Tollrm910	3R	14680200	14684750	Tollrm910	FBgn0265140	Meltrin	overlapping	3.97923	5.76627	36.8989	12542
3R:14684900-14687150:Tollrm910	3R	14684900	14687150	Tollrm910	FBgn0265140	Meltrin	overlapping	3.97923	5.76627	36.8989	10142
3R:14687550-14687950:Tollrm910	3R	14687550	14687950	Tollrm910	FBgn0265140	Meltrin	overlapping	3.97923	5.76627	36.8989	9342
3R:14691900-14692100:Tollrm910	3R	14691900	14692100	Tollrm910	FBgn0265140	Meltrin	overlapping	3.97923	5.76627	36.8989	5192
3R:14692500-14693150:Tollrm910	3R	14692500	14693150	Tollrm910	FBgn0265140	Meltrin	overlapping	3.97923	5.76627	36.8989	4142
3R:14694850-14695400:Tollrm910	3R	14694850	14695400	Tollrm910	FBgn0265140	Meltrin	overlapping	3.97923	5.76627	36.8989	1892
3R:14695900-14696100:Tollrm910	3R	14695900	14696100	Tollrm910	FBgn0265140	Meltrin	overlapping	3.97923	5.76627	36.8989	1192
3R:15233000-15233700:Tollrm910	3R	15233000	15233700	Tollrm910	FBgn0045035	tefu	overlapping	4.27409	2.98854	3.39083	8536
3R:15233850-15234700:Tollrm910	3R	15233850	15234700	Tollrm910	FBgn0045035	tefu	overlapping	4.27409	2.98854	3.39083	7536
3R:16336650-16336950:Tollrm910	3R	16336650	16336950	Tollrm910	FBgn0040271	Sulf1	overlapping	26.9474	23.0367	31.8811	1593
3R:16569300-16569650:Tollrm910	3R	16569300	16569650	Tollrm910	FBgn0259244	CG42342	overlapping	14.9242	3.15705	4.82891	66530
3R:19369150-19369350:Tollrm910	3R	19369150	19369350	Tollrm910	FBgn0086613	Ino80	overlapping	52.7598	44.5305	56.1354	33803
3R:20289550-20290700:Tollrm910	3R	20289550	20290700	Tollrm910	FBgn0262582	cic	overlapping	77.0714	41.8007	60.9737	2342
3R:23867950-23870600:Tollrm910	3R	23867950	23870600	Tollrm910	FBgn0025574	Pli	overlapping	69.4121	106.042	73.013	19452
3R:24145150-24145300:Tollrm910	3R	24145150	24145300	Tollrm910	FBgn0039155	Kal1	overlapping	0.617266	0.11004	1.25109	3755
3R:25176750-25181400:Tollrm910	3R	25176750	25181400	Tollrm910	FBgn0083946	lobo	overlapping	1.75618	3.94545	2.48776	12376
3R:26884600-26888300:Tollrm910	3R	26884600	26888300	Tollrm910	FBgn0004359	T48	overlapping	5.44043	22.5686	10.7164	2866
3R:26888750-26888900:Tollrm910	3R	26888750	26888900	Tollrm910	FBgn0004359	T48	overlapping	5.44043	22.5686	10.7164	7016
3R:29556550-29556950:Tollrm910	3R	29556550	29556950	Tollrm910	FBgn0000492	Dr	overlapping	0.0960633	0.61318	1.44952	164
X:2465100-2467050:Tollrm910	X	2465100	2467050	Tollrm910	FBgn0040388	boi	overlapping	14.983	9.02907	13.4797	2993
X:3150150-3153700:Tollrm910	X	3150150	3153700	Tollrm910	FBgn0004647	N	overlapping	40.1808	39.1153	34.8142	15280
X:3153850-3154050:Tollrm910	X	3153850	3154050	Tollrm910	FBgn0004647	N	overlapping	40.1808	39.1153	34.8142	18980
X:3154600-3155400:Tollrm910	X	3154600	3155400	Tollrm910	FBgn0004647	N	overlapping	40.1808	39.1153	34.8142	19730
X:5053150-5054000:Tollrm910	X	5053150	5054000	Tollrm910	FBgn0003028	ovo	overlapping	18.1533	3.80868	13.8519	4877
X:7310750-7310950:Tollrm910	X	7310750	7310950	Tollrm910	FBgn0024250	brk	overlapping	0.822842	8.03314	101.224	2811
X:7315850-7316100:Tollrm910	X	7315850	7316100	Tollrm910	FBgn0029943	Atg5	overlapping	69.7483	39.0962	70.3571	7670
X:7317200-7317650:Tollrm910	X	7317200	7317650	Tollrm910	FBgn0029943	Atg5	overlapping	69.7483	39.0962	70.3571	6120
X:7318000-7318200:Tollrm910	X	7318000	7318200	Tollrm910	FBgn0029943	Atg5	overlapping	69.7483	39.0962	70.3571	5570
X:7318600-7320500:Tollrm910	X	7318600	7320500	Tollrm910	FBgn0029943	Atg5	overlapping	69.7483	39.0962	70.3571	3270
X:8151850-8152150:Tollrm910	X	8151850	8152150	Tollrm910	FBgn0030011	Gbeta5	overlapping	1.95025	0.549171	1.91392	125
X:10113050-10115250:Tollrm910	X	10113050	10115250	Tollrm910	FBgn0083940	RhoU	overlapping	18.0807	42.6176	43.8647	26523
X:10115400-10118450:Tollrm910	X	10115400	10118450	Tollrm910	FBgn0083940	RhoU	overlapping	18.0807	42.6176	43.8647	28873
X:10119400-10119800:Tollrm910	X	10119400	10119800	Tollrm910	FBgn0083940	RhoU	overlapping	18.0807	42.6176	43.8647	32873
X:14627700-14628400:Tollrm910	X	14627700	14628400	Tollrm910	FBgn0015773	NetA	overlapping	0.546421	129.292	11.6009	25434
X:14629750-14631050:Tollrm910	X	14629750	14631050	Tollrm910	FBgn0015773	NetA	overlapping	0.546421	129.292	11.6009	22784
X:15607250-15607850:Tollrm910	X	15607250	15607850	Tollrm910	FBgn0003463	sog	overlapping	0.989032	47.4502	182.34	18690
X:15625150-15626400:Tollrm910	X	15625150	15626400	Tollrm910	FBgn0003463	sog	overlapping	0.989032	47.4502	182.34	140
2L:19700-20800:Toll10B	2L	19700	20800	Toll10B	FBgn0002121	l(2)gl	overlapping	207.233	453.601	247.765	576
2L:2013250-2013950:Toll10B	2L	2013250	2013950	Toll10B	FBgn0031384	CG4238	overlapping	7.48817	1.0012	5.8345	1534
2L:4096350-4096550:Toll10B	2L	4096350	4096550	Toll10B	FBgn0000547	ed	overlapping	166.116	146.655	147.695	64973
2L:5779650-5782050:Toll10B	2L	5779650	5782050	Toll10B	FBgn0031738	CG9171	overlapping	17.1214	36.158	15.5664	6050
2L:5785500-5787750:Toll10B	2L	5785500	5787750	Toll10B	FBgn0031738	CG9171	overlapping	17.1214	36.158	15.5664	11900
2L:5788000-5790900:Toll10B	2L	5788000	5790900	Toll10B	FBgn0031738	CG9171	overlapping	17.1214	36.158	15.5664	9273
2L:6532050-6532300:Toll10B	2L	6532050	6532300	Toll10B	FBgn0000320	eya	overlapping	5.24275	0.909339	0.424679	1539
2L:7245600-7246400:Toll10B	2L	7245600	7246400	Toll10B	FBgn0259111	Ndae1	overlapping	5.73626	44.3348	18.7867	168
2L:8207600-8210950:Toll10B	2L	8207600	8210950	Toll10B	FBgn0031999	CG8419	overlapping	1.84081	0.707465	0.439763	1429
2L:8359000-8359200:Toll10B	2L	8359000	8359200	Toll10B	FBgn0032026	CG7627	overlapping	14.1	4.62785	13.2375	3269
2L:9226600-9226950:Toll10B	2L	9226600	9226950	Toll10B	FBgn0041092	tai	overlapping	3.78075	5.04443	3.51288	50242
2L:9387800-9388700:Toll10B	2L	9387800	9388700	Toll10B	FBgn0012036	Aldh	overlapping	18.2603	30.0762	17.9959	241
2L:9389050-9389450:Toll10B	2L	9389050	9389450	Toll10B	FBgn0012036	Aldh	overlapping	18.2603	30.0762	17.9959	1491
2L:11259250-11259450:Toll10B	2L	11259250	11259450	Toll10B	FBgn0264442	ab	overlapping	4.79412	3.39377	5.38767	24399
2L:12065350-12065750:Toll10B	2L	12065350	12065750	Toll10B	FBgn0032405	firl	overlapping	1.19352	8.62293	2.38698	1025
2L:12817350-12817500:Toll10B	2L	12817350	12817500	Toll10B	FBgn0015399	kek1	overlapping	4.49713	5.75022	0.912906	5287
2L:13597650-13598350:Toll10B	2L	13597650	13598350	Toll10B	FBgn0259984	kuz	overlapping	58.1862	64.2154	64.4744	47511
2L:14662550-14663250:Toll10B	2L	14662550	14663250	Toll10B	FBgn0003016	osp	overlapping	23.4246	10.6606	14.7094	26090
2L:15733150-15741900:Toll10B	2L	15733150	15741900	Toll10B	FBgn0010382	CycE	overlapping	147.025	334.138	174.967	1364
2L:17738750-17740600:Toll10B	2L	17738750	17740600	Toll10B	FBgn0015609	CadN	overlapping	0.638904	60.8557	2.11652	11746
2L:17740750-17741350:Toll10B	2L	17740750	17741350	Toll10B	FBgn0015609	CadN	overlapping	0.638904	60.8557	2.11652	10996
2L:17743200-17743800:Toll10B	2L	17743200	17743800	Toll10B	FBgn0015609	CadN	overlapping	0.638904	60.8557	2.11652	8546
2L:17744350-17744600:Toll10B	2L	17744350	17744600	Toll10B	FBgn0015609	CadN	overlapping	0.638904	60.8557	2.11652	7746
2L:17746800-17747200:Toll10B	2L	17746800	17747200	Toll10B	FBgn0015609	CadN	overlapping	0.638904	60.8557	2.11652	5146
2L:17747350-17748850:Toll10B	2L	17747350	17748850	Toll10B	FBgn0015609	CadN	overlapping	0.638904	60.8557	2.11652	3496
2L:17749050-17750250:Toll10B	2L	17749050	17750250	Toll10B	FBgn0015609	CadN	overlapping	0.638904	60.8557	2.11652	2096
2L:17751200-17751800:Toll10B	2L	17751200	17751800	Toll10B	FBgn0015609	CadN	overlapping	0.638904	60.8557	2.11652	546
2L:17753850-17754000:Toll10B	2L	17753850	17754000	Toll10B	FBgn0015609	CadN	overlapping	0.638904	60.8557	2.11652	1502
2L:17754450-17756500:Toll10B	2L	17754450	17756500	Toll10B	FBgn0015609	CadN	overlapping	0.638904	60.8557	2.11652	2102
2L:17756650-17757000:Toll10B	2L	17756650	17757000	Toll10B	FBgn0015609	CadN	overlapping	0.638904	60.8557	2.11652	4302
2L:17757300-17757450:Toll10B	2L	17757300	17757450	Toll10B	FBgn0015609	CadN	overlapping	0.638904	60.8557	2.11652	4952
2L:17758150-17758350:Toll10B	2L	17758150	17758350	Toll10B	FBgn0015609	CadN	overlapping	0.638904	60.8557	2.11652	5802
2L:18656300-18656500:Toll10B	2L	18656300	18656500	Toll10B	FBgn0032694	MESR3	overlapping	14.3054	15.3056	16.4086	39044
2L:18656850-18657500:Toll10B	2L	18656850	18657500	Toll10B	FBgn0032694	MESR3	overlapping	14.3054	15.3056	16.4086	39594
2L:18976300-18976550:Toll10B	2L	18976300	18976550	Toll10B	FBgn0032730	CG10431	overlapping	8.80386	7.90988	10.7491	1590
2L:19712600-19714450:Toll10B	2L	19712600	19714450	Toll10B	FBgn0000464	Lar	overlapping	25.3175	16.1154	24.97	101190
2L:19951250-19952450:Toll10B	2L	19951250	19952450	Toll10B	FBgn0263873	sick	overlapping	4.97439	12.4994	3.86023	15997
2L:21027900-21029700:Toll10B	2L	21027900	21029700	Toll10B	FBgn0250867	CG42238	overlapping	25.9883	55.6908	16.1079	22283
2L:21030000-21030700:Toll10B	2L	21030000	21030700	Toll10B	FBgn0250867	CG42238	overlapping	25.9883	55.6908	16.1079	21283
2L:21032700-21037450:Toll10B	2L	21032700	21037450	Toll10B	FBgn0250867	CG42238	overlapping	25.9883	55.6908	16.1079	14533
2L:21257800-21257950:Toll10B	2L	21257800	21257950	Toll10B	FBgn0261239	Hr39	overlapping	3.4359	1.97709	3.84302	20550
2L:21258250-21259200:Toll10B	2L	21258250	21259200	Toll10B	FBgn0261239	Hr39	overlapping	3.4359	1.97709	3.84302	21000
2L:21746200-21750000:Toll10B	2L	21746200	21750000	Toll10B	FBgn0086779	step	overlapping	43.9797	81.4707	43.7658	3723
2L:22256200-22257900:Toll10B	2L	22256200	22257900	Toll10B	FBgn0032988	Tif-IA	overlapping	77.5995	61.5514	58.8768	6324
2R:2093500-2093900:Toll10B	2R	2093500	2093900	Toll10B	FBgn0263780	CG17684	overlapping	4.51775	1.89928	3.72015	168215
2R:2496700-2497150:Toll10B	2R	2496700	2497150	Toll10B	FBgn0058263	MFS17	overlapping	20.7026	14.8455	23.0509	68235
2R:3905200-3906600:Toll10B	2R	3905200	3906600	Toll10B	FBgn0262124	uex	overlapping	97.5146	81.8709	78.0043	36944
2R:6006950-6007500:Toll10B	2R	6006950	6007500	Toll10B	FBgn0264959	Src42A	overlapping	95.1738	173.737	135.348	13958
2R:6007650-6007850:Toll10B	2R	6007650	6007850	Toll10B	FBgn0264959	Src42A	overlapping	95.1738	173.737	135.348	14658
2R:6011500-6011850:Toll10B	2R	6011500	6011850	Toll10B	FBgn0264959	Src42A	overlapping	95.1738	173.737	135.348	18508
2R:6145450-6147550:Toll10B	2R	6145450	6147550	Toll10B	FBgn0000546	EcR	overlapping	62.4796	45.1558	53.5386	9579
2R:6162900-6163200:Toll10B	2R	6162900	6163200	Toll10B	FBgn0000546	EcR	overlapping	62.4796	45.1558	53.5386	5769
2R:6166400-6167600:Toll10B	2R	6166400	6167600	Toll10B	FBgn0000546	EcR	overlapping	62.4796	45.1558	53.5386	1487
2R:6185700-6186750:Toll10B	2R	6185700	6186750	Toll10B	FBgn0262867	Ptr	overlapping	177.592	17.0148	239.832	9259
2R:7373800-7374350:Toll10B	2R	7373800	7374350	Toll10B	FBgn0033159	Dscam1	overlapping	15.2615	33.29	29.0227	7519
2R:7585850-7586050:Toll10B	2R	7585850	7586050	Toll10B	FBgn0004133	blow	overlapping	1.29252	4.43503	0.399629	363
2R:7598050-7601450:Toll10B	2R	7598050	7601450	Toll10B	FBgn0033196	CG1358	overlapping	1.50519	2.39932	2.04136	12772
2R:8607500-8607650:Toll10B	2R	8607500	8607650	Toll10B	FBgn0267792	rgr	overlapping	4.35332	7.22932	3.74651	7085
2R:8608250-8608400:Toll10B	2R	8608250	8608400	Toll10B	FBgn0267792	rgr	overlapping	4.35332	7.22932	3.74651	7835
2R:8800650-8800900:Toll10B	2R	8800650	8800900	Toll10B	FBgn0024189	sns	overlapping	0.182592	7.75033	0.209993	2161
2R:8802350-8802700:Toll10B	2R	8802350	8802700	Toll10B	FBgn0024189	sns	overlapping	0.182592	7.75033	0.209993	3861
2R:9931250-9931750:Toll10B	2R	9931250	9931750	Toll10B	FBgn0011656	Mef2	overlapping	12.9415	78.7508	6.80338	1633
2R:9931950-9935700:Toll10B	2R	9931950	9935700	Toll10B	FBgn0011656	Mef2	overlapping	12.9415	78.7508	6.80338	2333
2R:9935850-9936700:Toll10B	2R	9935850	9936700	Toll10B	FBgn0011656	Mef2	overlapping	12.9415	78.7508	6.80338	6233
2R:9937850-9938350:Toll10B	2R	9937850	9938350	Toll10B	FBgn0011656	Mef2	overlapping	12.9415	78.7508	6.80338	6414
2R:10561250-10562300:Toll10B	2R	10561250	10562300	Toll10B	FBgn0263102	psq	overlapping	179.436	189.019	145.936	3362
2R:11089600-11091500:Toll10B	2R	11089600	11091500	Toll10B	FBgn0040765	luna	overlapping	0.767451	1.77203	0.89897	15316
2R:11093750-11094200:Toll10B	2R	11093750	11094200	Toll10B	FBgn0040765	luna	overlapping	0.767451	1.77203	0.89897	12616
2R:12944750-12945500:Toll10B	2R	12944750	12945500	Toll10B	FBgn0004512	Mdr49	overlapping	4.3559	212.752	45.4823	360
2R:13487350-13489350:Toll10B	2R	13487350	13489350	Toll10B	FBgn0033844	bbc	overlapping	86.3419	37.9786	87.516	5512
2R:14195650-14195800:Toll10B	2R	14195650	14195800	Toll10B	FBgn0050069	CG30069	overlapping	0.509159	4.24704	0.811896	10446
2R:14969900-14973500:Toll10B	2R	14969900	14973500	Toll10B	FBgn0033987	ckn	overlapping	16.8748	40.0892	18.8493	2420
2R:15753550-15757000:Toll10B	2R	15753550	15757000	Toll10B	FBgn0050089	CG30089	overlapping	6.73501	30.4505	22.8842	18054
2R:15788400-15791900:Toll10B	2R	15788400	15791900	Toll10B	FBgn0265991	Zasp52	overlapping	2.66822	48.3024	7.81393	12336
2R:16163100-16163850:Toll10B	2R	16163100	16163850	Toll10B	FBgn0034083	lbk	overlapping	4.62771	31.616	12.8445	12977
2R:18563700-18564850:Toll10B	2R	18563700	18564850	Toll10B	FBgn0050115	GEFmeso	overlapping	1.41373	27.3285	4.91548	18467
2R:18565050-18566050:Toll10B	2R	18565050	18566050	Toll10B	FBgn0050115	GEFmeso	overlapping	1.41373	27.3285	4.91548	17267
2R:18566300-18566500:Toll10B	2R	18566300	18566500	Toll10B	FBgn0050115	GEFmeso	overlapping	1.41373	27.3285	4.91548	16817
2R:18573950-18575900:Toll10B	2R	18573950	18575900	Toll10B	FBgn0050115	GEFmeso	overlapping	1.41373	27.3285	4.91548	7417
2R:18651550-18652100:Toll10B	2R	18651550	18652100	Toll10B	FBgn0034371	Ntan1	overlapping	38.2532	15.7248	28.0402	676
2R:19145550-19146100:Toll10B	2R	19145550	19146100	Toll10B	FBgn0000578	ena	overlapping	86.1803	233.246	113.513	3918
2R:19146700-19147000:Toll10B	2R	19146700	19147000	Toll10B	FBgn0000578	ena	overlapping	86.1803	233.246	113.513	5068
2R:21100800-21101700:Toll10B	2R	21100800	21101700	Toll10B	FBgn0085425	CG34396	overlapping	0.351955	1.22844	1.24028	3042
2R:22696250-22699400:Toll10B	2R	22696250	22699400	Toll10B	FBgn0005631	robo1	overlapping	7.08877	27.0897	12.218	1195
2R:22911150-22912600:Toll10B	2R	22911150	22912600	Toll10B	FBgn0034797	nahoda	overlapping	3.09011	7.67633	5.09287	14976
2R:23043200-23044600:Toll10B	2R	23043200	23044600	Toll10B	FBgn0003900	twi	overlapping	0.343378	666.711	31.2337	1506
2R:23180950-23181100:Toll10B	2R	23180950	23181100	Toll10B	FBgn0085400	side-V	overlapping	10.8229	23.4485	1.23728	22873
2R:23186450-23187750:Toll10B	2R	23186450	23187750	Toll10B	FBgn0085400	side-V	overlapping	10.8229	23.4485	1.23728	16223
2R:23187900-23188550:Toll10B	2R	23187900	23188550	Toll10B	FBgn0085400	side-V	overlapping	10.8229	23.4485	1.23728	15423
2R:23188800-23189050:Toll10B	2R	23188800	23189050	Toll10B	FBgn0085400	side-V	overlapping	10.8229	23.4485	1.23728	14923
2R:23189400-23190050:Toll10B	2R	23189400	23190050	Toll10B	FBgn0085400	side-V	overlapping	10.8229	23.4485	1.23728	13923
2R:23190400-23191600:Toll10B	2R	23190400	23191600	Toll10B	FBgn0085400	side-V	overlapping	10.8229	23.4485	1.23728	12373
2R:23196550-23197100:Toll10B	2R	23196550	23197100	Toll10B	FBgn0085400	side-V	overlapping	10.8229	23.4485	1.23728	6873
3L:485150-487750:Toll10B	3L	485150	487750	Toll10B	FBgn0001316	klar	overlapping	44.2233	59.4699	38.0981	3073
3L:2578200-2578600:Toll10B	3L	2578200	2578600	Toll10B	FBgn0010909	msn	overlapping	123.669	175.821	122.84	7654
3L:2578900-2584350:Toll10B	3L	2578900	2584350	Toll10B	FBgn0010909	msn	overlapping	123.669	175.821	122.84	1904
3L:4814500-4814800:Toll10B	3L	4814500	4814800	Toll10B	FBgn0261797	Dhc64C	overlapping	3.68514	4.42545	3.8466	10887
3L:6180550-6180800:Toll10B	3L	6180550	6180800	Toll10B	FBgn0035690	CG10274	overlapping	6.45716	8.13897	7.79499	1029
3L:9112950-9113650:Toll10B	3L	9112950	9113650	Toll10B	FBgn0011206	bol	overlapping	8.72457	40.8717	8.62416	11663
3L:9114000-9114500:Toll10B	3L	9114000	9114500	Toll10B	FBgn0011206	bol	overlapping	8.72457	40.8717	8.62416	10813
3L:9783350-9784000:Toll10B	3L	9783350	9784000	Toll10B	FBgn0036043	Ae2	overlapping	85.4527	39.3078	53.6582	9080
3L:10525050-10526750:Toll10B	3L	10525050	10526750	Toll10B	FBgn0052062	Rbfox1	overlapping	19.3458	44.6939	17.7122	9047
3L:10554850-10555700:Toll10B	3L	10554850	10555700	Toll10B	FBgn0052062	Rbfox1	overlapping	19.3458	44.6939	17.7122	38847
3L:11196400-11196750:Toll10B	3L	11196400	11196750	Toll10B	FBgn0036144	GlcAT-P	overlapping	10.7845	20.3722	18.0104	786
3L:12542500-12542850:Toll10B	3L	12542500	12542850	Toll10B	FBgn0036302	sowah	overlapping	33.9576	26.268	29.2852	29692
3L:15951000-15951450:Toll10B	3L	15951000	15951450	Toll10B	FBgn0000489	Pka-C3	overlapping	4.55404	216.503	23.6071	1543
3L:16074150-16074550:Toll10B	3L	16074150	16074550	Toll10B	FBgn0005536	Mbs	overlapping	34.584	24.3392	29.8563	784
3L:17756600-17756750:Toll10B	3L	17756600	17756750	Toll10B	FBgn0036752	Adgf-A	overlapping	8.66292	19.2268	10.0979	7408
3L:19155850-19158600:Toll10B	3L	19155850	19158600	Toll10B	FBgn0016797	fz2	overlapping	22.5448	50.2055	22.7702	9088
3L:19170850-19172550:Toll10B	3L	19170850	19172550	Toll10B	FBgn0016797	fz2	overlapping	22.5448	50.2055	22.7702	200
3L:19794900-19797400:Toll10B	3L	19794900	19797400	Toll10B	FBgn0261283	SREBP	overlapping	3.61444	3.94236	3.30185	965
3L:20171150-20171650:Toll10B	3L	20171150	20171650	Toll10B	FBgn0261556	CG42674	overlapping	22.9672	8.5188	12.7479	13735
3L:20172300-20172450:Toll10B	3L	20172300	20172450	Toll10B	FBgn0261556	CG42674	overlapping	22.9672	8.5188	12.7479	12935
3L:20507550-20509300:Toll10B	3L	20507550	20509300	Toll10B	FBgn0052425	CG32425	overlapping	105.773	55.0883	113.774	385
3L:20788800-20790800:Toll10B	3L	20788800	20790800	Toll10B	FBgn0027364	Six4	overlapping	5.39212	6.9002	1.0474	1554
3L:21442250-21443050:Toll10B	3L	21442250	21443050	Toll10B	FBgn0283479	Alp1	overlapping	1.46591	21.0973	3.81174	1769
3L:21443200-21444200:Toll10B	3L	21443200	21444200	Toll10B	FBgn0283479	Alp1	overlapping	1.46591	21.0973	3.81174	619
3L:21915400-21915550:Toll10B	3L	21915400	21915550	Toll10B	FBgn0262737	mub	overlapping	61.1015	32.2848	58.5696	35823
3L:22274300-22274650:Toll10B	3L	22274300	22274650	Toll10B	FBgn0025702	Srpk79D	overlapping	2.89057	3.37933	2.13775	315
3L:22946400-22950200:Toll10B	3L	22946400	22950200	Toll10B	FBgn0037207	Mes2	overlapping	23.7834	229.584	20.7459	405
3L:24210150-24211350:Toll10B	3L	24210150	24211350	Toll10B	FBgn0011288	Snap25	overlapping	0.122821	2.17654	0.53386	135970
3L:24749500-24750100:Toll10B	3L	24749500	24750100	Toll10B	FBgn0287186	scro	overlapping	7.95264	6.06756	3.19228	25338
3L:25922250-25923000:Toll10B	3L	25922250	25923000	Toll10B	FBgn0287183	l(3)80Fg	overlapping	28.5408	40.2123	18.9805	90721
3R:4257900-4258050:Toll10B	3R	4257900	4258050	Toll10B	FBgn0041621	Or82a	overlapping	0.0295877	1.16044	0.023178	928
3R:5325900-5329350:Toll10B	3R	5325900	5329350	Toll10B	FBgn0013576	mtd	overlapping	55.1371	76.682	43.4915	2051
3R:8847100-8851250:Toll10B	3R	8847100	8851250	Toll10B	FBgn0262614	pyd	overlapping	207.234	214.101	187.737	809
3R:9021600-9025750:Toll10B	3R	9021600	9025750	Toll10B	FBgn0002932	neur	overlapping	102.027	552.863	142.295	7981
3R:9034150-9037700:Toll10B	3R	9034150	9037700	Toll10B	FBgn0002932	neur	overlapping	102.027	552.863	142.295	417
3R:9378250-9379150:Toll10B	3R	9378250	9379150	Toll10B	FBgn0000723	FER	overlapping	15.3504	8.9966	9.52956	3437
3R:9497450-9497950:Toll10B	3R	9497450	9497950	Toll10B	FBgn0014380	RhoL	overlapping	2.56404	35.1327	1.981	559
3R:9593750-9597550:Toll10B	3R	9593750	9597550	Toll10B	FBgn0037720	CG8312	overlapping	29.2016	26.0816	36.3452	1821
3R:10600300-10605050:Toll10B	3R	10600300	10605050	Toll10B	FBgn0001235	hth	overlapping	64.2848	203.141	98.1759	9226
3R:10693550-10694650:Toll10B	3R	10693550	10694650	Toll10B	FBgn0262717	Skeletor	overlapping	0.488777	2.02645	0.676775	6607
3R:13033500-13037300:Toll10B	3R	13033500	13037300	Toll10B	FBgn0003308	ry	overlapping	2.98035	50.8678	3.90283	972
3R:13070600-13070750:Toll10B	3R	13070600	13070750	Toll10B	FBgn0004666	sim	overlapping	0.12205	8.8203	1.34604	1647
3R:13365200-13365600:Toll10B	3R	13365200	13365600	Toll10B	FBgn0027610	Dic1	overlapping	22.1472	9.34109	21.3402	262
3R:14477350-14478700:Toll10B	3R	14477350	14478700	Toll10B	FBgn0285955	cv-c	overlapping	3.39545	6.18323	2.03036	3013
3R:14585050-14586650:Toll10B	3R	14585050	14586650	Toll10B	FBgn0020299	stumps	overlapping	0.502512	164.947	1.25898	4968
3R:14586800-14589750:Toll10B	3R	14586800	14589750	Toll10B	FBgn0020299	stumps	overlapping	0.502512	164.947	1.25898	1868
3R:14589950-14591100:Toll10B	3R	14589950	14591100	Toll10B	FBgn0020299	stumps	overlapping	0.502512	164.947	1.25898	518
3R:14641900-14642250:Toll10B	3R	14641900	14642250	Toll10B	FBgn0038248	CG7886	overlapping	0.309065	1.55742	0.330733	313
3R:14714800-14719800:Toll10B	3R	14714800	14719800	Toll10B	FBgn0262127	kibra	overlapping	19.1027	43.3261	17.9927	4461
3R:16254850-16258950:Toll10B	3R	16254850	16258950	Toll10B	FBgn0040071	tara	overlapping	8.82166	11.295	7.96995	12034
3R:21379100-21379450:Toll10B	3R	21379100	21379450	Toll10B	FBgn0004110	tin	overlapping	0.247096	95.3584	2.38985	123
3R:21380200-21381000:Toll10B	3R	21380200	21381000	Toll10B	FBgn0004110	tin	overlapping	0.247096	95.3584	2.38985	1223
3R:22044750-22048450:Toll10B	3R	22044750	22048450	Toll10B	FBgn0264491	how	overlapping	82.6421	307.713	84.6271	2559
3R:23056700-23056900:Toll10B	3R	23056700	23056900	Toll10B	FBgn0039045	CG17119	overlapping	1.38401	6.06083	1.93327	647
3R:29459800-29460250:Toll10B	3R	29459800	29460250	Toll10B	FBgn0004369	Ptp99A	overlapping	12.9151	10.2827	10.8016	1620
3R:29460450-29460750:Toll10B	3R	29460450	29460750	Toll10B	FBgn0004369	Ptp99A	overlapping	12.9151	10.2827	10.8016	1120
3R:30421900-30422200:Toll10B	3R	30421900	30422200	Toll10B	FBgn0027544	CG2217	overlapping	0.428434	0.843586	1.21502	771
3R:30769500-30770250:Toll10B	3R	30769500	30770250	Toll10B	FBgn0004606	zfh1	overlapping	7.63532	86.0253	8.03234	3574
3R:30770750-30770900:Toll10B	3R	30770750	30770900	Toll10B	FBgn0004606	zfh1	overlapping	7.63532	86.0253	8.03234	4824
3R:31328450-31329250:Toll10B	3R	31328450	31329250	Toll10B	FBgn0085376	CG34347	overlapping	0.626204	2.72786	0.927163	17293
4:510100-511650:Toll10B	4	510100	511650	Toll10B	FBgn0004607	zfh2	overlapping	7.2743	23.7812	7.52306	8290
4:735300-735900:Toll10B	4	735300	735900	Toll10B	FBgn0005666	bt	overlapping	0.16347	8.89813	0.108953	9642
4:736250-736800:Toll10B	4	736250	736800	Toll10B	FBgn0005666	bt	overlapping	0.16347	8.89813	0.108953	10592
4:738750-738950:Toll10B	4	738750	738950	Toll10B	FBgn0005666	bt	overlapping	0.16347	8.89813	0.108953	13092
4:948400-950450:Toll10B	4	948400	950450	Toll10B	FBgn0019985	mGluR	overlapping	1.91241	2.46667	1.59193	11581
4:1005400-1006850:Toll10B	4	1005400	1006850	Toll10B	FBgn0019650	toy	overlapping	4.88371	2.91573	2.01491	15675
4:1023750-1024500:Toll10B	4	1023750	1024500	Toll10B	FBgn0025741	PlexA	overlapping	194.57	173.483	159.755	2601
X:1231600-1234150:Toll10B	X	1231600	1234150	Toll10B	FBgn0261444	CG3638	overlapping	21.7034	70.3418	22.1003	903
X:6600950-6601350:Toll10B	X	6600950	6601350	Toll10B	FBgn0029881	pigs	overlapping	7.36743	27.956	3.60866	888
X:6603150-6605200:Toll10B	X	6603150	6605200	Toll10B	FBgn0029881	pigs	overlapping	7.36743	27.956	3.60866	825
X:9266700-9267100:Toll10B	X	9266700	9267100	Toll10B	FBgn0052703	Erk7	overlapping	0.213976	2.79313	0.503272	598
X:9268150-9269300:Toll10B	X	9268150	9269300	Toll10B	FBgn0030120	CG17440	overlapping	1.36378	9.70695	1.65169	625
X:13369050-13369200:Toll10B	X	13369050	13369200	Toll10B	FBgn0030477	dmrt11E	overlapping	0.441806	2.10686	0.0747807	859
X:13671500-13671900:Toll10B	X	13671500	13671900	Toll10B	FBgn0030508	CG15760	overlapping	0.375347	1.24529	0.535926	1801
X:14648900-14649650:Toll10B	X	14648900	14649650	Toll10B	FBgn0015773	NetA	overlapping	0.546421	129.292	11.6009	4184
X:14742750-14743550:Toll10B	X	14742750	14743550	Toll10B	FBgn0015774	NetB	overlapping	0.420188	30.0924	2.3773	5460
X:14744050-14744900:Toll10B	X	14744050	14744900	Toll10B	FBgn0015774	NetB	overlapping	0.420188	30.0924	2.3773	4110
X:15756500-15757800:Toll10B	X	15756500	15757800	Toll10B	FBgn0030684	CG8260	overlapping	1.19263	1.31356	1.09074	182
X:16772800-16773000:Toll10B	X	16772800	16773000	Toll10B	FBgn0001250	if	overlapping	0.408407	33.0316	0.775211	8074
X:16773250-16773550:Toll10B	X	16773250	16773550	Toll10B	FBgn0001250	if	overlapping	0.408407	33.0316	0.775211	7524
X:16774000-16775750:Toll10B	X	16774000	16775750	Toll10B	FBgn0001250	if	overlapping	0.408407	33.0316	0.775211	5324
X:16775900-16776350:Toll10B	X	16775900	16776350	Toll10B	FBgn0001250	if	overlapping	0.408407	33.0316	0.775211	4724
X:16779800-16780350:Toll10B	X	16779800	16780350	Toll10B	FBgn0001250	if	overlapping	0.408407	33.0316	0.775211	724
X:17503400-17504500:Toll10B	X	17503400	17504500	Toll10B	FBgn0263706	CG43658	overlapping	8.58182	7.54573	5.28567	2589
X:17504750-17505250:Toll10B	X	17504750	17505250	Toll10B	FBgn0263706	CG43658	overlapping	8.58182	7.54573	5.28567	1839
X:18624950-18625150:Toll10B	X	18624950	18625150	Toll10B	FBgn0030941	wgn	overlapping	1.48103	24.5986	1.62627	9758
X:18625600-18628050:Toll10B	X	18625600	18628050	Toll10B	FBgn0030941	wgn	overlapping	1.48103	24.5986	1.62627	6858
X:18968400-18968750:Toll10B	X	18968400	18968750	Toll10B	FBgn0264090	CG43759	overlapping	20.4897	10.8486	11.5301	38041
X:19774750-19778800:Toll10B	X	19774750	19778800	Toll10B	FBgn0259789	zld	overlapping	114.899	131.906	95.6453	4343
X:22853150-22853850:Toll10B	X	22853150	22853850	Toll10B	FBgn0000719	fog	overlapping	31.2427	39.8642	24.4539	1344
X:22854000-22854550:Toll10B	X	22854000	22854550	Toll10B	FBgn0000719	fog	overlapping	31.2427	39.8642	24.4539	644
X:23045850-23048650:Toll10B	X	23045850	23048650	Toll10B	FBgn0040031	CG12061	overlapping	0.666039	2.46929	0.401009	9784
2L:87800-90850:gd7	2L	87800	90850	gd7	FBgn0002931	net	closest_same_domain	62.7887	150.224	0.796043	411
2L:2459900-2462550:gd7	2L	2459900	2462550	gd7	FBgn0000490	dpp	closest_same_domain	27.8374	3.67745	3.52403	5163
2L:4027700-4028800:gd7	2L	4027700	4028800	gd7	FBgn0000547	ed	closest_same_domain	166.116	146.655	147.695	2575
2L:5902650-5903000:gd7	2L	5902650	5903000	gd7	FBgn0031747	CG9021	closest_same_domain	1.09939	0.119407	0.545526	1689
2L:6734150-6735450:gd7	2L	6734150	6735450	gd7	FBgn0046704	Liprin-alpha	closest_same_domain	25.1013	17.178	24.818	10247
2L:6736650-6738550:gd7	2L	6736650	6738550	gd7	FBgn0046704	Liprin-alpha	closest_same_domain	25.1013	17.178	24.818	12747
2L:8038850-8039200:gd7	2L	8038850	8039200	gd7	FBgn0031979	CCDC53	closest_same_domain	1.91497	1.46498	4.45168	1904
2L:12480800-12481450:gd7	2L	12480800	12481450	gd7	FBgn0262353	CG43051	closest_same_domain	5.40058	6.68874	3.05171	26487
2L:14512400-14512850:gd7	2L	14512400	14512850	gd7	FBgn0053648	CG33648	closest_same_domain	0	17.8836	0	11460
2L:18312550-18313000:gd7	2L	18312550	18313000	gd7	FBgn0000636	Fas3	closest_same_domain	8.42631	3.92275	16.7909	7100
2L:18889050-18890300:gd7	2L	18889050	18890300	gd7	FBgn0003896	tup	closest_same_domain	54.449	1.87854	2.01421	7787
2L:18890500-18892050:gd7	2L	18890500	18892050	gd7	FBgn0003896	tup	closest_same_domain	54.449	1.87854	2.01421	9237
2L:18892650-18893150:gd7	2L	18892650	18893150	gd7	FBgn0003896	tup	closest_same_domain	54.449	1.87854	2.01421	11387
2L:18896050-18896750:gd7	2L	18896050	18896750	gd7	FBgn0003896	tup	closest_same_domain	54.449	1.87854	2.01421	14787
2L:18897200-18898500:gd7	2L	18897200	18898500	gd7	FBgn0003896	tup	closest_same_domain	54.449	1.87854	2.01421	15937
2L:18899200-18899350:gd7	2L	18899200	18899350	gd7	FBgn0003896	tup	closest_same_domain	54.449	1.87854	2.01421	17937
2L:20957250-20957900:gd7	2L	20957250	20957900	gd7	FBgn0250867	CG42238	closest_same_domain	25.9883	55.6908	16.1079	11067
2L:20961000-20961350:gd7	2L	20961000	20961350	gd7	FBgn0250867	CG42238	closest_same_domain	25.9883	55.6908	16.1079	7617
2L:21313000-21313500:gd7	2L	21313000	21313500	gd7	FBgn0032940	Mondo	closest_same_domain	98.6212	126.478	102.535	2948
2L:23332100-23333600:gd7	2L	23332100	23333600	gd7	FBgn0063368	Gpb5	closest_same_domain	4.41762	0.047857	6.0275	20352
2R:4831950-4832150:gd7	2R	4831950	4832150	gd7	FBgn0033000	CG14464	closest_same_domain	744.945	597.17	402.877	2704
2R:5297750-5301850:gd7	2R	5297750	5301850	gd7	FBgn0261403	sxc	closest_same_domain	161.348	263.845	170.08	5436
2R:9491100-9491700:gd7	2R	9491100	9491700	gd7	FBgn0004360	Wnt2	closest_same_domain	13.7526	0.105152	0.235824	2464
2R:9564600-9565050:gd7	2R	9564600	9565050	gd7	FBgn0033426	CG1814	closest_same_domain	20.4416	10.142	15.8852	12375
2R:9570050-9570800:gd7	2R	9570050	9570800	gd7	FBgn0033426	CG1814	closest_same_domain	20.4416	10.142	15.8852	6625
2R:9571000-9571750:gd7	2R	9571000	9571750	gd7	FBgn0033426	CG1814	closest_same_domain	20.4416	10.142	15.8852	5675
2R:9707950-9709750:gd7	2R	9707950	9709750	gd7	FBgn0010316	dap	closest_same_domain	27.3144	25.8156	23.2692	2569
2R:15245650-15246000:gd7	2R	15245650	15246000	gd7	FBgn0286785	scb	closest_same_domain	11.9894	3.65208	2.28453	2782
2R:15795250-15798750:gd7	2R	15795250	15798750	gd7	FBgn0034046	tun	closest_same_domain	73.0602	48.4791	81.8859	1250
2R:16640450-16640650:gd7	2R	16640450	16640650	gd7	FBgn0040505	Alk	closest_same_domain	6.45003	0.157071	0.196829	437
2R:19710000-19710150:gd7	2R	19710000	19710150	gd7	FBgn0034471	Obp56e	closest_same_domain	1.26995	0	0.3562	2193
2R:22680100-22683950:gd7	2R	22680100	22683950	gd7	FBgn0020257	Ppa	closest_same_domain	123.443	168.752	170.31	5037
2R:23206350-23206900:gd7	2R	23206350	23206900	gd7	FBgn0085400	side-V	closest_same_domain	10.8229	23.4485	1.23728	2375
2R:24801100-24801900:gd7	2R	24801100	24801900	gd7	FBgn0023181	Orc4	closest_same_domain	17.7532	16.8632	15.5563	3684
3L:39450-42050:gd7	3L	39450	42050	gd7	FBgn0052475	mthl8	closest_same_domain	0.611604	0	9.92089	15277
3L:726750-729900:gd7	3L	726750	729900	gd7	FBgn0035160	hng3	closest_same_domain	45.014	23.2311	39.7764	9449
3L:730100-734700:gd7	3L	730100	734700	gd7	FBgn0035160	hng3	closest_same_domain	45.014	23.2311	39.7764	4649
3L:4118300-4118600:gd7	3L	4118300	4118600	gd7	FBgn0028484	Ack	closest_same_domain	41.8944	54.8626	60.1048	10114
3L:5761300-5761800:gd7	3L	5761300	5761800	gd7	FBgn0035632	Ppat-Dpck	closest_same_domain	9.08751	10.3162	11.3127	6994
3L:6824600-6824750:gd7	3L	6824600	6824750	gd7	FBgn0086680	vvl	closest_same_domain	2.53035	1.73173	2.81618	34442
3L:6831250-6832550:gd7	3L	6831250	6832550	gd7	FBgn0086680	vvl	closest_same_domain	2.53035	1.73173	2.81618	41092
3L:7970100-7970300:gd7	3L	7970100	7970300	gd7	FBgn0010406	RNaseX25	closest_same_domain	118.098	151.42	140.412	286
3L:8342850-8345500:gd7	3L	8342850	8345500	gd7	FBgn0035878	CG7182	closest_same_domain	131.404	97.0565	152.619	706
3L:8644050-8644450:gd7	3L	8644050	8644450	gd7	FBgn0035922	Pex7	closest_same_domain	0.877316	0.134447	1.79274	2693
3L:8952500-8952650:gd7	3L	8952500	8952650	gd7	FBgn0264307	orb2	closest_same_domain	5.87065	2.49277	4.42216	584
3L:10770000-10770450:gd7	3L	10770000	10770450	gd7	FBgn0036102	CG12523	closest_same_domain	0.0298343	0	1.10881	30738
3L:11206350-11207250:gd7	3L	11206350	11207250	gd7	FBgn0036147	Plod	closest_same_domain	49.3821	83.5381	47.291	332
3L:11237950-11242650:gd7	3L	11237950	11242650	gd7	FBgn0036150	Ir68a	closest_same_domain	19.4214	7.71397	4.73918	1730
3L:11342500-11345450:gd7	3L	11342500	11345450	gd7	FBgn0036155	CG6163	closest_same_domain	0.984301	0.200245	1.00547	19435
3L:11406200-11407950:gd7	3L	11406200	11407950	gd7	FBgn0036155	CG6163	closest_same_domain	0.984301	0.200245	1.00547	41313
3L:14780300-14784150:gd7	3L	14780300	14784150	gd7	FBgn0036450	Tdrd3	closest_same_domain	27.3144	55.5099	43.1156	2639
3L:14959950-14968950:gd7	3L	14959950	14968950	gd7	FBgn0026320	Tom	closest_same_domain	557.244	388.475	433.52	392
3L:18407400-18407750:gd7	3L	18407400	18407750	gd7	FBgn0011706	rpr	closest_same_domain	39.5608	61.2753	23.7018	8963
3L:20105350-20105650:gd7	3L	20105350	20105650	gd7	FBgn0005198	gig	closest_same_domain	39.3266	28.308	39.7736	23529
3L:20921900-20922050:gd7	3L	20921900	20922050	gd7	FBgn0011591	fng	closest_same_domain	1.14767	0.535412	0.857696	27462
3L:20922700-20923300:gd7	3L	20922700	20923300	gd7	FBgn0011591	fng	closest_same_domain	1.14767	0.535412	0.857696	26212
3L:21511800-21512150:gd7	3L	21511800	21512150	gd7	FBgn0037092	M6	closest_same_domain	28.0868	12.1361	12.3985	1919
3L:21642600-21643050:gd7	3L	21642600	21643050	gd7	FBgn0264711	CG43980	closest_same_domain	2.54614	0.07659	0.647254	1906
3L:23049600-23050000:gd7	3L	23049600	23050000	gd7	FBgn0262509	nrm	closest_same_domain	1.03772	2.70253	1.86184	51228
3L:25216950-25217250:gd7	3L	25216950	25217250	gd7	FBgn0260008	UQCR-11	closest_same_domain	411.946	484.205	353.249	96201
3R:4549400-4549800:gd7	3R	4549400	4549800	gd7	FBgn0087012	5-HT2A	closest_same_domain	10.951	1.32003	16.1999	63068
3R:5094750-5098900:gd7	3R	5094750	5098900	gd7	FBgn0010313	corto	closest_same_domain	87.3358	119.722	71.4021	7676
3R:6744800-6745650:gd7	3R	6744800	6745650	gd7	FBgn0004054	zen2	closest_same_domain	61.0451	2.43589	6.63883	662
3R:6749450-6749900:gd7	3R	6749450	6749900	gd7	FBgn0004053	zen	closest_same_domain	242.518	23.6536	19.9979	4294
3R:6752050-6752700:gd7	3R	6752050	6752700	gd7	FBgn0004053	zen	closest_same_domain	242.518	23.6536	19.9979	1494
3R:7290500-7290850:gd7	3R	7290500	7290850	gd7	FBgn0028400	Syt4	closest_same_domain	3.56392	0.334506	5.61938	24435
3R:8205950-8207000:gd7	3R	8205950	8207000	gd7	FBgn0037552	CG7800	closest_same_domain	13.3432	24.0864	13.1604	10955
3R:8639900-8640250:gd7	3R	8639900	8640250	gd7	FBgn0024326	Mkk4	closest_same_domain	62.9456	62.9734	61.4803	10546
3R:8640800-8640950:gd7	3R	8640800	8640950	gd7	FBgn0024326	Mkk4	closest_same_domain	62.9456	62.9734	61.4803	9846
3R:8700600-8704250:gd7	3R	8700600	8704250	gd7	FBgn0001180	hb	closest_same_domain	112.157	89.2536	149.161	2776
3R:9995450-9995800:gd7	3R	9995450	9995800	gd7	FBgn0037772	Spn85F	closest_same_domain	1.24489	0.0116375	0.531492	1361
3R:12128900-12129700:gd7	3R	12128900	12129700	gd7	FBgn0037992	CG4702	closest_same_domain	53.6905	26.8265	24.8517	697
3R:12643350-12644100:gd7	3R	12643350	12644100	gd7	FBgn0038070	CG6753	closest_same_domain	3.85355	0.316832	0.422187	866
3R:14012200-14012550:gd7	3R	14012200	14012550	gd7	FBgn0038194	Cyp6d5	closest_same_domain	8.00103	12.3268	10.7111	16676
3R:15317850-15318200:gd7	3R	15317850	15318200	gd7	FBgn0038316	CG6276	closest_same_domain	9.67427	1.20798	8.62445	1869
3R:16020450-16020600:gd7	3R	16020450	16020600	gd7	FBgn0003117	pnr	closest_same_domain	63.2938	0.916368	0.700479	5477
3R:16020850-16021150:gd7	3R	16020850	16021150	gd7	FBgn0003117	pnr	closest_same_domain	63.2938	0.916368	0.700479	4927
3R:16021350-16021600:gd7	3R	16021350	16021600	gd7	FBgn0003117	pnr	closest_same_domain	63.2938	0.916368	0.700479	4477
3R:16022350-16022950:gd7	3R	16022350	16022950	gd7	FBgn0003117	pnr	closest_same_domain	63.2938	0.916368	0.700479	3127
3R:16595000-16595350:gd7	3R	16595000	16595350	gd7	FBgn0027109	NPF	closest_same_domain	1.00548	0	0.0425343	13868
3R:17051450-17051850:gd7	3R	17051450	17051850	gd7	FBgn0020493	Dad	closest_same_domain	4.09534	0.555954	1.00965	2155
3R:18070150-18070900:gd7	3R	18070150	18070900	gd7	FBgn0038566	CG14317	closest_same_domain	582.387	739.13	786.794	10146
3R:18071150-18072850:gd7	3R	18071150	18072850	gd7	FBgn0038566	CG14317	closest_same_domain	582.387	739.13	786.794	8196
3R:20541650-20544800:gd7	3R	20541650	20544800	gd7	FBgn0053192	MtnD	closest_same_domain	0.622487	0	4.50959	6688
3R:20959950-20960550:gd7	3R	20959950	20960550	gd7	FBgn0013995	Calx	closest_same_domain	2.51488	0.626259	2.67587	17631
3R:21493400-21494750:gd7	3R	21493400	21494750	gd7	FBgn0004863	C15	closest_same_domain	19.9886	0	0.0368473	5234
3R:25194600-25195000:gd7	3R	25194600	25195000	gd7	FBgn0039288	CG13653	closest_same_domain	64.074	2.99713	1.75181	525
3R:25632500-25637450:gd7	3R	25632500	25637450	gd7	FBgn0039350	jigr1	closest_same_domain	290.531	280.961	325.537	391
3R:29765350-29765800:gd7	3R	29765350	29765800	gd7	FBgn0027518	Wdr24	closest_same_domain	7.74322	6.15602	8.35235	20256
3R:31701300-31705150:gd7	3R	31701300	31705150	gd7	FBgn0039867	CstF50	closest_same_domain	61.0542	50.5384	65.3651	31813
3R:31722650-31722950:gd7	3R	31722650	31722950	gd7	FBgn0039867	CstF50	closest_same_domain	61.0542	50.5384	65.3651	14013
3R:31723250-31723700:gd7	3R	31723250	31723700	gd7	FBgn0039867	CstF50	closest_same_domain	61.0542	50.5384	65.3651	13263
3R:31723850-31724200:gd7	3R	31723850	31724200	gd7	FBgn0039867	CstF50	closest_same_domain	61.0542	50.5384	65.3651	12763
4:1272000-1272900:gd7	4	1272000	1272900	gd7	FBgn0053653	Cadps	closest_same_domain	11.8475	26.0245	8.39731	40117
X:115500-116000:gd7	X	115500	116000	gd7	FBgn0025836	RhoGAP1A	closest_same_domain	80.8934	48.2252	74.5834	11447
X:3354500-3355150:gd7	X	3354500	3355150	gd7	FBgn0262656	Myc	closest_same_domain	47.6105	141.461	30.0442	18007
2L:4594550-4594950:Tollrm910	2L	4594550	4594950	Tollrm910	FBgn0031613	HP6	closest_same_domain	1.34865	0.606352	0.382368	16330
2L:7303650-7303850:Tollrm910	2L	7303650	7303850	Tollrm910	FBgn0284084	wg	closest_same_domain	7.30311	16.4835	17.0877	3307
2L:8789900-8790100:Tollrm910	2L	8789900	8790100	Tollrm910	FBgn0029123	SoxN	closest_same_domain	6.09685	12.6403	74.4704	35543
2L:8808700-8811100:Tollrm910	2L	8808700	8811100	Tollrm910	FBgn0029123	SoxN	closest_same_domain	6.09685	12.6403	74.4704	14543
2L:8811750-8812300:Tollrm910	2L	8811750	8812300	Tollrm910	FBgn0029123	SoxN	closest_same_domain	6.09685	12.6403	74.4704	13343
2L:8813050-8813200:Tollrm910	2L	8813050	8813200	Tollrm910	FBgn0029123	SoxN	closest_same_domain	6.09685	12.6403	74.4704	12443
2L:8813550-8813900:Tollrm910	2L	8813550	8813900	Tollrm910	FBgn0029123	SoxN	closest_same_domain	6.09685	12.6403	74.4704	11743
2L:15310500-15310650:Tollrm910	2L	15310500	15310650	Tollrm910	FBgn0001981	esg	closest_same_domain	29.4574	10.0412	23.2836	23214
2L:15311700-15311850:Tollrm910	2L	15311700	15311850	Tollrm910	FBgn0001981	esg	closest_same_domain	29.4574	10.0412	23.2836	22014
2L:15321800-15322000:Tollrm910	2L	15321800	15322000	Tollrm910	FBgn0001981	esg	closest_same_domain	29.4574	10.0412	23.2836	11864
2L:15323950-15324450:Tollrm910	2L	15323950	15324450	Tollrm910	FBgn0001981	esg	closest_same_domain	29.4574	10.0412	23.2836	9414
2L:15325300-15325650:Tollrm910	2L	15325300	15325650	Tollrm910	FBgn0001981	esg	closest_same_domain	29.4574	10.0412	23.2836	8214
2L:15327050-15327500:Tollrm910	2L	15327050	15327500	Tollrm910	FBgn0001981	esg	closest_same_domain	29.4574	10.0412	23.2836	6364
2L:18613900-18614200:Tollrm910	2L	18613900	18614200	Tollrm910	FBgn0032691	Atac2	closest_same_domain	10.4316	24.2919	12.4752	1649
2L:19330350-19335350:Tollrm910	2L	19330350	19335350	Tollrm910	FBgn0024245	dnt	closest_same_domain	86.8731	78.2467	97.8688	27877
2L:22572300-22573050:Tollrm910	2L	22572300	22573050	Tollrm910	FBgn0040010	CG17493	closest_same_domain	290.19	513.69	347.645	22060
2R:4286800-4287050:Tollrm910	2R	4286800	4287050	Tollrm910	FBgn0262117	IntS3	closest_same_domain	119.392	149.406	107.884	43864
2R:5605150-5605400:Tollrm910	2R	5605150	5605400	Tollrm910	FBgn0027507	CG1344	closest_same_domain	132.151	97.1554	93.3167	48274
2R:10264300-10264550:Tollrm910	2R	10264300	10264550	Tollrm910	FBgn0033502	CG12910	closest_same_domain	1.24025	0.716824	0.606891	505
2R:12773350-12773700:Tollrm910	2R	12773350	12773700	Tollrm910	FBgn0003326	sca	closest_same_domain	30.5167	32.9312	129.345	6839
2R:12773900-12774150:Tollrm910	2R	12773900	12774150	Tollrm910	FBgn0003326	sca	closest_same_domain	30.5167	32.9312	129.345	6389
2R:13186950-13188550:Tollrm910	2R	13186950	13188550	Tollrm910	FBgn0053182	Kdm4B	closest_same_domain	59.8298	31.7112	52.3871	703
2R:19936750-19937150:Tollrm910	2R	19936750	19937150	Tollrm910	FBgn0261581	CG42691	closest_same_domain	0.523984	3.16722	0.450693	9664
2R:20046600-20047100:Tollrm910	2R	20046600	20047100	Tollrm910	FBgn0004364	18w	closest_same_domain	20.1374	36.4916	30.4548	64409
2R:20055600-20055850:Tollrm910	2R	20055600	20055850	Tollrm910	FBgn0004364	18w	closest_same_domain	20.1374	36.4916	30.4548	55659
2R:20071850-20073750:Tollrm910	2R	20071850	20073750	Tollrm910	FBgn0004364	18w	closest_same_domain	20.1374	36.4916	30.4548	37759
2R:20079950-20080250:Tollrm910	2R	20079950	20080250	Tollrm910	FBgn0004364	18w	closest_same_domain	20.1374	36.4916	30.4548	31259
3L:47250-47750:Tollrm910	3L	47250	47750	Tollrm910	FBgn0002564	Lsp1gamma	closest_same_domain	0.405919	0.22974	1.0417	18678
3L:60600-60900:Tollrm910	3L	60600	60900	Tollrm910	FBgn0002564	Lsp1gamma	closest_same_domain	0.405919	0.22974	1.0417	5528
3L:61350-61700:Tollrm910	3L	61350	61700	Tollrm910	FBgn0002564	Lsp1gamma	closest_same_domain	0.405919	0.22974	1.0417	4728
3L:5620300-5623250:Tollrm910	3L	5620300	5623250	Tollrm910	FBgn0035625	Blimp-1	closest_same_domain	6.16673	12.9216	13.6621	7731
3L:5623500-5624450:Tollrm910	3L	5623500	5624450	Tollrm910	FBgn0035625	Blimp-1	closest_same_domain	6.16673	12.9216	13.6621	6531
3L:5624900-5625100:Tollrm910	3L	5624900	5625100	Tollrm910	FBgn0035625	Blimp-1	closest_same_domain	6.16673	12.9216	13.6621	5881
3L:11356500-11357000:Tollrm910	3L	11356500	11357000	Tollrm910	FBgn0036155	CG6163	closest_same_domain	0.984301	0.200245	1.00547	7885
3L:12082550-12084100:Tollrm910	3L	12082550	12084100	Tollrm910	FBgn0284221	Sema5c	closest_same_domain	16.2222	20.9524	9.08294	718
3L:13052700-13053450:Tollrm910	3L	13052700	13053450	Tollrm910	FBgn0036342	CG11279	closest_same_domain	11.4484	17.2328	11.6124	5689
3L:14146100-14146450:Tollrm910	3L	14146100	14146450	Tollrm910	FBgn0000411	D	closest_same_domain	102.284	111.523	207.183	31087
3L:14148050-14148200:Tollrm910	3L	14148050	14148200	Tollrm910	FBgn0000411	D	closest_same_domain	102.284	111.523	207.183	29337
3L:14148650-14150050:Tollrm910	3L	14148650	14150050	Tollrm910	FBgn0000411	D	closest_same_domain	102.284	111.523	207.183	27487
3L:14150500-14150850:Tollrm910	3L	14150500	14150850	Tollrm910	FBgn0000411	D	closest_same_domain	102.284	111.523	207.183	26687
3L:14151150-14151650:Tollrm910	3L	14151150	14151650	Tollrm910	FBgn0000411	D	closest_same_domain	102.284	111.523	207.183	25887
3L:14156100-14156550:Tollrm910	3L	14156100	14156550	Tollrm910	FBgn0000411	D	closest_same_domain	102.284	111.523	207.183	20987
3L:14157000-14157200:Tollrm910	3L	14157000	14157200	Tollrm910	FBgn0000411	D	closest_same_domain	102.284	111.523	207.183	20337
3L:14169950-14171750:Tollrm910	3L	14169950	14171750	Tollrm910	FBgn0000411	D	closest_same_domain	102.284	111.523	207.183	5787
3L:15123750-15124200:Tollrm910	3L	15123750	15124200	Tollrm910	FBgn0036481	CG16959	closest_same_domain	0.847578	0.308442	1.8555	1121
3L:15783950-15784250:Tollrm910	3L	15783950	15784250	Tollrm910	FBgn0036532	CG13445	closest_same_domain	0.109448	0.306255	1.15427	25233
3L:15784700-15785250:Tollrm910	3L	15784700	15785250	Tollrm910	FBgn0036532	CG13445	closest_same_domain	0.109448	0.306255	1.15427	24233
3L:15786650-15787250:Tollrm910	3L	15786650	15787250	Tollrm910	FBgn0036532	CG13445	closest_same_domain	0.109448	0.306255	1.15427	22233
3L:15788900-15789050:Tollrm910	3L	15788900	15789050	Tollrm910	FBgn0036532	CG13445	closest_same_domain	0.109448	0.306255	1.15427	20433
3L:15797250-15803450:Tollrm910	3L	15797250	15803450	Tollrm910	FBgn0036532	CG13445	closest_same_domain	0.109448	0.306255	1.15427	6033
3L:18360500-18361000:Tollrm910	3L	18360500	18361000	Tollrm910	FBgn0011706	rpr	closest_same_domain	39.5608	61.2753	23.7018	37435
3R:4840200-4842250:Tollrm910	3R	4840200	4842250	Tollrm910	FBgn0003002	opa	closest_same_domain	23.6445	143.622	65.7507	10561
3R:4842600-4845900:Tollrm910	3R	4842600	4845900	Tollrm910	FBgn0003002	opa	closest_same_domain	23.6445	143.622	65.7507	6911
3R:4849400-4851500:Tollrm910	3R	4849400	4851500	Tollrm910	FBgn0003002	opa	closest_same_domain	23.6445	143.622	65.7507	1311
3R:4988700-4997250:Tollrm910	3R	4988700	4997250	Tollrm910	FBgn0037291	CG14662	closest_same_domain	1.40445	0.239181	0.257606	4466
3R:5099500-5099850:Tollrm910	3R	5099500	5099850	Tollrm910	FBgn0262605	CG43131	closest_same_domain	3.8933	1.01056	1.78809	9328
3R:19327800-19328250:Tollrm910	3R	19327800	19328250	Tollrm910	FBgn0000463	Dl	closest_same_domain	102.05	141.102	123.932	1581
3R:19339200-19353950:Tollrm910	3R	19339200	19353950	Tollrm910	FBgn0000463	Dl	closest_same_domain	102.05	141.102	123.932	12981
3R:19359000-19362350:Tollrm910	3R	19359000	19362350	Tollrm910	FBgn0000463	Dl	closest_same_domain	102.05	141.102	123.932	32781
3R:19362600-19362950:Tollrm910	3R	19362600	19362950	Tollrm910	FBgn0000463	Dl	closest_same_domain	102.05	141.102	123.932	36381
3R:19365900-19368100:Tollrm910	3R	19365900	19368100	Tollrm910	FBgn0086613	Ino80	closest_same_domain	52.7598	44.5305	56.1354	35053
3R:19929250-19933950:Tollrm910	3R	19929250	19933950	Tollrm910	FBgn0038753	CG4459	closest_same_domain	0.804469	0.247237	1.19222	604
3R:21477650-21477800:Tollrm910	3R	21477650	21477800	Tollrm910	FBgn0038889	Fancm	closest_same_domain	2.10256	4.71678	1.83173	4523
3R:21653300-21655150:Tollrm910	3R	21653300	21655150	Tollrm910	FBgn0038893	Archease	closest_same_domain	37.0236	15.3271	27.8578	7822
3R:21655350-21655550:Tollrm910	3R	21655350	21655550	Tollrm910	FBgn0038893	Archease	closest_same_domain	37.0236	15.3271	27.8578	7422
3R:26036500-26036800:Tollrm910	3R	26036500	26036800	Tollrm910	FBgn0002633	E(spl)m7-HLH	closest_same_domain	26.551	29.533	53.7006	236
3R:29586350-29586650:Tollrm910	3R	29586350	29586650	Tollrm910	FBgn0039671	CG11470	closest_same_domain	0.554835	0.60178	1.07419	3112
X:7112100-7112500:Tollrm910	X	7112100	7112500	Tollrm910	FBgn0027342	fz4	closest_same_domain	6.93578	2.88019	6.43988	1777
X:7294600-7296550:Tollrm910	X	7294600	7296550	Tollrm910	FBgn0025549	unc-119	closest_same_domain	185.991	166.667	209.322	3300
X:7297150-7298150:Tollrm910	X	7297150	7298150	Tollrm910	FBgn0025549	unc-119	closest_same_domain	185.991	166.667	209.322	5850
X:7298400-7298950:Tollrm910	X	7298400	7298950	Tollrm910	FBgn0025549	unc-119	closest_same_domain	185.991	166.667	209.322	7100
X:23339150-23339600:Tollrm910	X	23339150	23339600	Tollrm910	FBgn0039946	ATbp	closest_same_domain	22.7464	17.4574	21.879	233147
2L:5961200-5961850:Toll10B	2L	5961200	5961850	Toll10B	FBgn0031758	Ucp4B	closest_same_domain	2.44738	0.180128	0.889152	8007
2L:14517150-14517900:Toll10B	2L	14517150	14517900	Toll10B	FBgn0053648	CG33648	closest_same_domain	0	17.8836	0	6410
2L:14552700-14553150:Toll10B	2L	14552700	14553150	Toll10B	FBgn0053648	CG33648	closest_same_domain	0	17.8836	0	27895
2L:14553550-14554050:Toll10B	2L	14553550	14554050	Toll10B	FBgn0053648	CG33648	closest_same_domain	0	17.8836	0	28745
2L:14554400-14555950:Toll10B	2L	14554400	14555950	Toll10B	FBgn0053648	CG33648	closest_same_domain	0	17.8836	0	29595
2L:15475700-15476400:Toll10B	2L	15475700	15476400	Toll10B	FBgn0003448	sna	closest_same_domain	3.43786	790.051	23.01	1860
2L:15478400-15481750:Toll10B	2L	15478400	15481750	Toll10B	FBgn0003448	sna	closest_same_domain	3.43786	790.051	23.01	138
2L:16252500-16252750:Toll10B	2L	16252500	16252750	Toll10B	FBgn0002673	twe	closest_same_domain	177.126	106.778	166.967	9014
2L:16313150-16315550:Toll10B	2L	16313150	16315550	Toll10B	FBgn0001086	fzy	closest_same_domain	365.031	401.761	433.028	2194
2L:20475550-20476650:Toll10B	2L	20475550	20476650	Toll10B	FBgn0032863	Cdc23	closest_same_domain	30.5257	30.1905	24.0679	16208
2L:20477700-20478200:Toll10B	2L	20477700	20478200	Toll10B	FBgn0054007	CG34007	closest_same_domain	2.77732	8.69884	2.73791	16828
2L:20478550-20478750:Toll10B	2L	20478550	20478750	Toll10B	FBgn0054007	CG34007	closest_same_domain	2.77732	8.69884	2.73791	16278
2L:20479150-20481050:Toll10B	2L	20479150	20481050	Toll10B	FBgn0054007	CG34007	closest_same_domain	2.77732	8.69884	2.73791	13978
2L:21797350-21797900:Toll10B	2L	21797350	21797900	Toll10B	FBgn0051612	CG31612	closest_same_domain	6.94929	4.40392	5.29827	1901
2L:22261200-22261850:Toll10B	2L	22261200	22261850	Toll10B	FBgn0032988	Tif-IA	closest_same_domain	77.5995	61.5514	58.8768	11324
2L:23188600-23188750:Toll10B	2L	23188600	23188750	Toll10B	FBgn0039958	CG12567	closest_same_domain	299.217	182.268	270.573	14114
2L:23512650-23513100:Toll10B	2L	23512650	23513100	Toll10B	FBgn0063368	Gpb5	closest_same_domain	4.41762	0.047857	6.0275	200902
2R:4774950-4775100:Toll10B	2R	4774950	4775100	Toll10B	FBgn0250830	CG12547	closest_same_domain	99.695	98.7242	115.173	13542
2R:4875650-4875800:Toll10B	2R	4875650	4875800	Toll10B	FBgn0264911	CG44102	closest_same_domain	0.210277	7.87547	0.807894	31885
2R:5467800-5467950:Toll10B	2R	5467800	5467950	Toll10B	FBgn0050440	CG30440	closest_same_domain	66.8045	45.5828	29.7866	27911
2R:6070050-6070350:Toll10B	2R	6070050	6070350	Toll10B	FBgn0284246	l(2)k09848	closest_same_domain	100.317	125.587	89.248	6017
2R:7791450-7792300:Toll10B	2R	7791450	7792300	Toll10B	FBgn0002891	DNApol-zeta	closest_same_domain	6.28111	4.99054	5.79956	1323
2R:8149800-8149950:Toll10B	2R	8149800	8149950	Toll10B	FBgn0010504	kermit	closest_same_domain	26.8941	51.4652	25.5162	363
2R:8150150-8151050:Toll10B	2R	8150150	8151050	Toll10B	FBgn0010504	kermit	closest_same_domain	26.8941	51.4652	25.5162	713
2R:8636000-8645650:Toll10B	2R	8636000	8645650	Toll10B	FBgn0003892	ptc	closest_same_domain	51.0521	127.077	74.1837	3997
2R:11399800-11401900:Toll10B	2R	11399800	11401900	Toll10B	FBgn0082585	sprt	closest_same_domain	8.74234	60.0625	11.7013	2366
2R:11634050-11637600:Toll10B	2R	11634050	11637600	Toll10B	FBgn0033639	CG9003	closest_same_domain	12.5125	8.99559	11.3454	8313
2R:12964750-12965700:Toll10B	2R	12964750	12965700	Toll10B	FBgn0033787	CG13321	closest_same_domain	1.14635	10.1964	5.3285	11197
2R:13578950-13579150:Toll10B	2R	13578950	13579150	Toll10B	FBgn0027581	CG6191	closest_same_domain	9.65668	12.3877	14.0946	14189
2R:13617450-13617800:Toll10B	2R	13617450	13617800	Toll10B	FBgn0000633	CG17716	closest_same_domain	0.460833	8.14611	1.12623	5242
2R:13618300-13618750:Toll10B	2R	13618300	13618750	Toll10B	FBgn0000633	CG17716	closest_same_domain	0.460833	8.14611	1.12623	4292
2R:18373800-18374150:Toll10B	2R	18373800	18374150	Toll10B	FBgn0034329	BomS1	closest_same_domain	0.177853	0.786888	1.19919	9797
2R:19689250-19690000:Toll10B	2R	19689250	19690000	Toll10B	FBgn0040729	CG15126	closest_same_domain	1.72496	5.88388	6.20374	796
2R:19795800-19795950:Toll10B	2R	19795800	19795950	Toll10B	FBgn0034476	Toll-7	closest_same_domain	1.77615	4.14028	2.89942	30626
2R:19796300-19796900:Toll10B	2R	19796300	19796900	Toll10B	FBgn0034476	Toll-7	closest_same_domain	1.77615	4.14028	2.89942	29676
2R:23048950-23051700:Toll10B	2R	23048950	23051700	Toll10B	FBgn0003900	twi	closest_same_domain	0.343378	666.711	31.2337	2628
2R:23052000-23054100:Toll10B	2R	23052000	23054100	Toll10B	FBgn0265187	Fatp2	closest_same_domain	0.298523	1.42125	0.518938	1372
2R:23088850-23091500:Toll10B	2R	23088850	23091500	Toll10B	FBgn0034819	CG9877	closest_same_domain	0.459163	0.867083	1.20028	2580
2R:24309450-24309750:Toll10B	2R	24309450	24309750	Toll10B	FBgn0034999	Fatp3	closest_same_domain	1.75003	0.525382	0.953124	14051
2R:24310750-24310950:Toll10B	2R	24310750	24310950	Toll10B	FBgn0034999	Fatp3	closest_same_domain	1.75003	0.525382	0.953124	15351
3L:206250-209700:Toll10B	3L	206250	209700	Toll10B	FBgn0035109	CG13876	closest_same_domain	24.902	27.9173	16.6678	116
3L:813650-814450:Toll10B	3L	813650	814450	Toll10B	FBgn0035162	Sf3b3	closest_same_domain	296.28	219.627	318.695	18935
3L:814850-815150:Toll10B	3L	814850	815150	Toll10B	FBgn0035162	Sf3b3	closest_same_domain	296.28	219.627	318.695	18235
3L:815500-816350:Toll10B	3L	815500	816350	Toll10B	FBgn0035162	Sf3b3	closest_same_domain	296.28	219.627	318.695	17035
3L:3057500-3061400:Toll10B	3L	3057500	3061400	Toll10B	FBgn0035393	CG16753	closest_same_domain	98.0995	129.774	97.2774	2421
3L:3388950-3391700:Toll10B	3L	3388950	3391700	Toll10B	FBgn0035445	Ids	closest_same_domain	1.87355	1.0511	0.912057	10682
3L:5991250-5994200:Toll10B	3L	5991250	5994200	Toll10B	FBgn0035656	CG10479	closest_same_domain	36.3591	133.994	18.9166	15241
3L:6263800-6264350:Toll10B	3L	6263800	6264350	Toll10B	FBgn0001258	Ldh	closest_same_domain	1.35377	46.9915	9.79629	1104
3L:11440200-11440950:Toll10B	3L	11440200	11440950	Toll10B	FBgn0028667	Vha16-3	closest_same_domain	0.356122	1.01043	0.329393	32339
3L:11830250-11830900:Toll10B	3L	11830250	11830900	Toll10B	FBgn0036214	CG7264	closest_same_domain	0.74019	0.134673	1.09375	873
3L:12099250-12099650:Toll10B	3L	12099250	12099650	Toll10B	FBgn0011335	vers	closest_same_domain	78.7707	86.034	64.0335	16449
3L:12100050-12100200:Toll10B	3L	12100050	12100200	Toll10B	FBgn0011335	vers	closest_same_domain	78.7707	86.034	64.0335	15899
3L:13189800-13190000:Toll10B	3L	13189800	13190000	Toll10B	FBgn0023095	caps	closest_same_domain	0.841831	1.76192	1.80811	38690
3L:13346450-13348600:Toll10B	3L	13346450	13348600	Toll10B	FBgn0040813	Nplp2	closest_same_domain	74.3739	281.828	78.7125	7774
3L:13374300-13374650:Toll10B	3L	13374300	13374650	Toll10B	FBgn0036350	CG14111	closest_same_domain	22.5115	151.293	72.2625	3305
3L:17799300-17799900:Toll10B	3L	17799300	17799900	Toll10B	FBgn0036754	CG5589	closest_same_domain	51.7956	39.7823	40.352	4815
3L:18610450-18610700:Toll10B	3L	18610450	18610700	Toll10B	FBgn0036799	CG13380	closest_same_domain	1.49424	0	2.71639	6585
3L:18850600-18850850:Toll10B	3L	18850600	18850850	Toll10B	FBgn0036816	Indy	closest_same_domain	169.681	62.0754	120.588	4331
3L:20411300-20411650:Toll10B	3L	20411300	20411650	Toll10B	FBgn0036984	CG13248	closest_same_domain	0.930946	0.240443	1.9208	732
3L:20629800-20630500:Toll10B	3L	20629800	20630500	Toll10B	FBgn0037014	CG13251	closest_same_domain	0.0462297	1.70401	0.393841	6697
3L:20823050-20823500:Toll10B	3L	20823050	20823500	Toll10B	FBgn0037028	CG3618	closest_same_domain	50.2838	35.2239	48.7486	6973
3L:22859600-22859850:Toll10B	3L	22859600	22859850	Toll10B	FBgn0053169	CG33169	closest_same_domain	32.4571	20.477	25.6289	4012
3L:22940650-22941050:Toll10B	3L	22940650	22941050	Toll10B	FBgn0037207	Mes2	closest_same_domain	23.7834	229.584	20.7459	4605
3L:22942050-22942200:Toll10B	3L	22942050	22942200	Toll10B	FBgn0037207	Mes2	closest_same_domain	23.7834	229.584	20.7459	3455
3L:24011550-24012550:Toll10B	3L	24011550	24012550	Toll10B	FBgn0058470	CG40470	closest_same_domain	0.293454	1.41319	1.41347	25138
3L:24020700-24021450:Toll10B	3L	24020700	24021450	Toll10B	FBgn0058470	CG40470	closest_same_domain	0.293454	1.41319	1.41347	34288
3R:4607100-4609600:Toll10B	3R	4607100	4609600	Toll10B	FBgn0087012	5-HT2A	closest_same_domain	10.951	1.32003	16.1999	3268
3R:7724350-7724550:Toll10B	3R	7724350	7724550	Toll10B	FBgn0037513	pyd3	closest_same_domain	35.3209	36.3121	10.1423	25529
3R:15983800-15984450:Toll10B	3R	15983800	15984450	Toll10B	FBgn0003507	srp	closest_same_domain	28.1707	124.943	27.1925	1700
3R:15985100-15985400:Toll10B	3R	15985100	15985400	Toll10B	FBgn0003507	srp	closest_same_domain	28.1707	124.943	27.1925	750
3R:23027700-23028100:Toll10B	3R	23027700	23028100	Toll10B	FBgn0039039	lmd	closest_same_domain	0.0246223	7.19343	0.0634737	985
3R:29305450-29313000:Toll10B	3R	29305450	29313000	Toll10B	FBgn0267104	CG45544	closest_same_domain	3.24937	1.28417	3.56878	48965
3R:30753500-30754750:Toll10B	3R	30753500	30754750	Toll10B	FBgn0039800	Npc2g	closest_same_domain	0	6.18996	0.027466	8235
3R:30755150-30756000:Toll10B	3R	30755150	30756000	Toll10B	FBgn0039800	Npc2g	closest_same_domain	0	6.18996	0.027466	9885
4:951850-952500:Toll10B	4	951850	952500	Toll10B	FBgn0019985	mGluR	closest_same_domain	1.91241	2.46667	1.59193	15031
4:1316200-1317350:Toll10B	4	1316200	1317350	Toll10B	FBgn0053653	Cadps	closest_same_domain	11.8475	26.0245	8.39731	84317
X:591200-592650:Toll10B	X	591200	592650	Toll10B	FBgn0261930	vnd	closest_same_domain	0.158198	14.4879	40.3928	158
X:3368250-3368750:Toll10B	X	3368250	3368750	Toll10B	FBgn0262656	Myc	closest_same_domain	47.6105	141.461	30.0442	4407
X:3869400-3869850:Toll10B	X	3869400	3869850	Toll10B	FBgn0028491	CG2930	closest_same_domain	6.28725	21.0315	14.5864	427
X:13395100-13395300:Toll10B	X	13395100	13395300	Toll10B	FBgn0030482	CG1673	closest_same_domain	2.91119	131.497	4.60224	1597
X:13404250-13404400:Toll10B	X	13404250	13404400	Toll10B	FBgn0030484	GstT4	closest_same_domain	5.26551	31.3148	8.93554	347
X:13681150-13681550:Toll10B	X	13681150	13681550	Toll10B	FBgn0030510	CG12177	closest_same_domain	7.72734	93.4547	9.56614	648
X:13681850-13682400:Toll10B	X	13681850	13682400	Toll10B	FBgn0030511	CG11158	closest_same_domain	2.20123	4.91932	1.75556	550
X:15026350-15028950:Toll10B	X	15026350	15028950	Toll10B	FBgn0052594	be	closest_same_domain	14.6346	75.6895	14.2384	1914
X:15029150-15029400:Toll10B	X	15029150	15029400	Toll10B	FBgn0052594	be	closest_same_domain	14.6346	75.6895	14.2384	4714
X:15029900-15030100:Toll10B	X	15029900	15030100	Toll10B	FBgn0052594	be	closest_same_domain	14.6346	75.6895	14.2384	5464
X:16841150-16841600:Toll10B	X	16841150	16841600	Toll10B	FBgn0284222	CG46306	closest_same_domain	2.49002	0.949059	3.72051	5628
X:17109900-17110050:Toll10B	X	17109900	17110050	Toll10B	FBgn0065032	Arpc3B	closest_same_domain	3.33247	5.49508	2.96737	4046
X:17110650-17111150:Toll10B	X	17110650	17111150	Toll10B	FBgn0065032	Arpc3B	closest_same_domain	3.33247	5.49508	2.96737	4796
X:17111550-17112150:Toll10B	X	17111550	17112150	Toll10B	FBgn0065032	Arpc3B	closest_same_domain	3.33247	5.49508	2.96737	5696
X:17112450-17112850:Toll10B	X	17112450	17112850	Toll10B	FBgn0065032	Arpc3B	closest_same_domain	3.33247	5.49508	2.96737	6596
X:19714700-19717600:Toll10B	X	19714700	19717600	Toll10B	FBgn0040089	meso18E	closest_same_domain	1.71915	12.1636	3.04276	1653
X:22965250-22965800:Toll10B	X	22965250	22965800	Toll10B	FBgn0263830	CG40486	closest_same_domain	0.0277993	1.76571	2.4432	5157
X:23496400-23496700:Toll10B	X	23496400	23496700	Toll10B	FBgn0039946	ATbp	closest_same_domain	22.7464	17.4574	21.879	390397
2L:1122100-1123550:gd7	2L	1122100	1123550	gd7	FBgn0031307	MFS3	same_domain_closest	1.04117	3.34643	1.52432	19649
2L:11417950-11418650:gd7	2L	11417950	11418650	gd7	FBgn0020270	mre11	same_domain_closest	66.8512	25.9582	51.9645	135860
2L:12461700-12466700:gd7	2L	12461700	12466700	gd7	FBgn0262353	CG43051	same_domain_closest	5.40058	6.68874	3.05171	41237
2L:12466850-12468400:gd7	2L	12466850	12468400	gd7	FBgn0262353	CG43051	same_domain_closest	5.40058	6.68874	3.05171	39537
2L:12468600-12469900:gd7	2L	12468600	12469900	gd7	FBgn0262353	CG43051	same_domain_closest	5.40058	6.68874	3.05171	38037
2L:12470700-12471050:gd7	2L	12470700	12471050	gd7	FBgn0262353	CG43051	same_domain_closest	5.40058	6.68874	3.05171	36887
2L:12471650-12474750:gd7	2L	12471650	12474750	gd7	FBgn0262353	CG43051	same_domain_closest	5.40058	6.68874	3.05171	33187
2L:14095300-14096250:gd7	2L	14095300	14096250	gd7	FBgn0263037	CG43332	same_domain_closest	1.77531	0.0190135	0.0658193	66972
2L:14460600-14460750:Tollrm910	2L	14460600	14460750	Tollrm910	FBgn0015546	spel1	same_domain_closest	45.3568	37.7418	47.5977	98531
2L:14463050-14463500:Tollrm910	2L	14463050	14463500	Tollrm910	FBgn0015546	spel1	same_domain_closest	45.3568	37.7418	47.5977	100981
2L:14463900-14464750:Tollrm910	2L	14463900	14464750	Tollrm910	FBgn0015546	spel1	same_domain_closest	45.3568	37.7418	47.5977	101831
2L:14584750-14585200:Toll10B	2L	14584750	14585200	Toll10B	FBgn0053648	CG33648	same_domain_closest	0	17.8836	0	59945
2L:15490250-15490950:Toll10B	2L	15490250	15490950	Toll10B	FBgn0003448	sna	same_domain_closest	3.43786	790.051	23.01	11988
2L:15491100-15493850:Toll10B	2L	15491100	15493850	Toll10B	FBgn0003448	sna	same_domain_closest	3.43786	790.051	23.01	12838
2L:15494000-15495000:Toll10B	2L	15494000	15495000	Toll10B	FBgn0003448	sna	same_domain_closest	3.43786	790.051	23.01	15738
2L:15495150-15497600:Toll10B	2L	15495150	15497600	Toll10B	FBgn0003448	sna	same_domain_closest	3.43786	790.051	23.01	16888
2L:15498000-15498700:Toll10B	2L	15498000	15498700	Toll10B	FBgn0003448	sna	same_domain_closest	3.43786	790.051	23.01	19738
2L:16315900-16323200:Toll10B	2L	16315900	16323200	Toll10B	FBgn0001086	fzy	same_domain_closest	365.031	401.761	433.028	4944
2L:21339300-21339900:gd7	2L	21339300	21339900	gd7	FBgn0032940	Mondo	same_domain_closest	98.6212	126.478	102.535	29248
2L:22112600-22114300:Toll10B	2L	22112600	22114300	Toll10B	FBgn0051601	CG31601	same_domain_closest	2.45824	0.0567475	0	68721
2L:7211850-7212400:Toll10B	2L	7211850	7212400	Toll10B	FBgn0031895	CG4497	same_domain_closest	67.0955	64.6829	57.287	17260
2L:7212550-7213500:Toll10B	2L	7212550	7213500	Toll10B	FBgn0031895	CG4497	same_domain_closest	67.0955	64.6829	57.287	17960
2L:7289650-7289950:Tollrm910	2L	7289650	7289950	Tollrm910	FBgn0284084	wg	same_domain_closest	7.30311	16.4835	17.0877	17207
2L:7290200-7291950:Tollrm910	2L	7290200	7291950	Tollrm910	FBgn0284084	wg	same_domain_closest	7.30311	16.4835	17.0877	15207
2L:8085650-8086050:gd7	2L	8085650	8086050	gd7	FBgn0031985	mon2	same_domain_closest	31.0181	15.222	15.9985	37960
2R:10075950-10076950:gd7	2R	10075950	10076950	gd7	FBgn0033482	CG1371	same_domain_closest	90.0527	29.1748	36.3075	303
2R:13332250-13332950:Toll10B	2R	13332250	13332950	Toll10B	FBgn0283462	IMPPP	same_domain_closest	2.25951	7.36519	1.55304	74059
2R:13333450-13333750:Toll10B	2R	13333450	13333750	Toll10B	FBgn0283462	IMPPP	same_domain_closest	2.25951	7.36519	1.55304	73259
2R:13335400-13336350:Toll10B	2R	13335400	13336350	Toll10B	FBgn0283462	IMPPP	same_domain_closest	2.25951	7.36519	1.55304	70659
2R:13339100-13339750:Toll10B	2R	13339100	13339750	Toll10B	FBgn0283462	IMPPP	same_domain_closest	2.25951	7.36519	1.55304	67259
2R:13342200-13343350:Toll10B	2R	13342200	13343350	Toll10B	FBgn0283462	IMPPP	same_domain_closest	2.25951	7.36519	1.55304	63659
2R:13573550-13574000:Tollrm910	2R	13573550	13574000	Tollrm910	FBgn0027581	CG6191	same_domain_closest	9.65668	12.3877	14.0946	19339
2R:16297450-16297800:gd7	2R	16297450	16297800	gd7	FBgn0034113	CG8060	same_domain_closest	4.58042	5.45228	6.64814	22932
2R:19254100-19254550:gd7	2R	19254100	19254550	gd7	FBgn0003254	rib	same_domain_closest	42.5841	135.169	48.0961	15526
2R:19254750-19259050:gd7	2R	19254750	19259050	gd7	FBgn0003254	rib	same_domain_closest	42.5841	135.169	48.0961	11026
2R:20032600-20036900:Tollrm910	2R	20032600	20036900	Tollrm910	FBgn0004364	18w	same_domain_closest	20.1374	36.4916	30.4548	74609
2R:20599050-20602750:Tollrm910	2R	20599050	20602750	Tollrm910	FBgn0050147	Hil	same_domain_closest	3.18884	1.00124	1.75177	15467
2R:21461100-21461400:Toll10B	2R	21461100	21461400	Toll10B	FBgn0034629	Acox57D-d	same_domain_closest	10.4981	2.83507	8.06333	71695
2R:21466500-21466650:Toll10B	2R	21466500	21466650	Toll10B	FBgn0034629	Acox57D-d	same_domain_closest	10.4981	2.83507	8.06333	77095
2R:4616200-4616900:Toll10B	2R	4616200	4616900	Toll10B	FBgn0046692	Stlk	same_domain_closest	132.239	131.361	113.514	69509
2R:5930900-5931250:Toll10B	2R	5930900	5931250	Toll10B	FBgn0025693	ZnT41F	same_domain_closest	16.1411	3.03026	4.76505	148040
2R:5931650-5931800:Toll10B	2R	5931650	5931800	Toll10B	FBgn0025693	ZnT41F	same_domain_closest	16.1411	3.03026	4.76505	148790
2R:5937550-5940100:Toll10B	2R	5937550	5940100	Toll10B	FBgn0025693	ZnT41F	same_domain_closest	16.1411	3.03026	4.76505	154690
2R:5940700-5943400:Toll10B	2R	5940700	5943400	Toll10B	FBgn0025693	ZnT41F	same_domain_closest	16.1411	3.03026	4.76505	157840
3L:12649650-12650450:gd7	3L	12649650	12650450	gd7	FBgn0014343	mirr	same_domain_closest	15.948	15.5003	6.06342	43187
3L:12651150-12651550:gd7	3L	12651150	12651550	gd7	FBgn0014343	mirr	same_domain_closest	15.948	15.5003	6.06342	42087
3L:14133750-14134100:Tollrm910	3L	14133750	14134100	Tollrm910	FBgn0000411	D	same_domain_closest	102.284	111.523	207.183	43437
3L:14134800-14135000:Tollrm910	3L	14134800	14135000	Tollrm910	FBgn0000411	D	same_domain_closest	102.284	111.523	207.183	42537
3L:14137450-14137850:Tollrm910	3L	14137450	14137850	Tollrm910	FBgn0000411	D	same_domain_closest	102.284	111.523	207.183	39687
3L:14139950-14140250:Tollrm910	3L	14139950	14140250	Tollrm910	FBgn0000411	D	same_domain_closest	102.284	111.523	207.183	37287
3L:14141800-14142050:Tollrm910	3L	14141800	14142050	Tollrm910	FBgn0000411	D	same_domain_closest	102.284	111.523	207.183	35487
3L:18215950-18216600:Toll10B	3L	18215950	18216600	Toll10B	FBgn0015946	grim	same_domain_closest	1.40002	9.6446	2.10579	87817
3L:21068400-21071250:Tollrm910	3L	21068400	21071250	Tollrm910	FBgn0020294	ko	same_domain_closest	0.659366	2.10148	0.946613	28850
3L:21718150-21718400:Toll10B	3L	21718150	21718400	Toll10B	FBgn0052447	CG32447	same_domain_closest	1.14596	2.65847	0.739619	11783
3L:21718750-21720350:Toll10B	3L	21718750	21720350	Toll10B	FBgn0052447	CG32447	same_domain_closest	1.14596	2.65847	0.739619	12383
3L:21725550-21725900:Toll10B	3L	21725550	21725900	Toll10B	FBgn0052447	CG32447	same_domain_closest	1.14596	2.65847	0.739619	19183
3L:22430600-22431050:Toll10B	3L	22430600	22431050	Toll10B	FBgn0037174	CG14457	same_domain_closest	0.077505	1.15856	0.117118	238904
3L:22431300-22432650:Toll10B	3L	22431300	22432650	Toll10B	FBgn0037174	CG14457	same_domain_closest	0.077505	1.15856	0.117118	237304
3L:4544750-4546650:Toll10B	3L	4544750	4546650	Toll10B	FBgn0052243	CG32243	same_domain_closest	82.8014	9.9956	31.5456	3504
3L:8654950-8655200:Tollrm910	3L	8654950	8655200	Tollrm910	FBgn0001168	h	same_domain_closest	30.149	93.192	42.039	20557
3L:9026050-9026450:gd7	3L	9026050	9026450	gd7	FBgn0028789	Doc1	same_domain_closest	104.915	1.1887	1.78671	14923
3L:9027050-9027350:gd7	3L	9027050	9027350	gd7	FBgn0028789	Doc1	same_domain_closest	104.915	1.1887	1.78671	14023
3L:9028350-9029450:gd7	3L	9028350	9029450	gd7	FBgn0028789	Doc1	same_domain_closest	104.915	1.1887	1.78671	11923
3L:9029800-9030350:gd7	3L	9029800	9030350	gd7	FBgn0028789	Doc1	same_domain_closest	104.915	1.1887	1.78671	11023
3R:10666500-10666700:Tollrm910	3R	10666500	10666700	Tollrm910	FBgn0001235	hth	same_domain_closest	64.2848	203.141	98.1759	26930
3R:10667250-10667600:Tollrm910	3R	10667250	10667600	Tollrm910	FBgn0001235	hth	same_domain_closest	64.2848	203.141	98.1759	27680
3R:11614800-11617400:gd7	3R	11614800	11617400	gd7	FBgn0037918	CG6791	same_domain_closest	49.4555	28.9876	44.1761	24652
3R:13425050-13425550:Toll10B	3R	13425050	13425550	Toll10B	FBgn0041711	yellow-e	same_domain_closest	1.70417	0.201794	2.95327	9762
3R:13427650-13427850:Toll10B	3R	13427650	13427850	Toll10B	FBgn0041711	yellow-e	same_domain_closest	1.70417	0.201794	2.95327	12362
3R:13987550-13987900:Tollrm910	3R	13987550	13987900	Tollrm910	FBgn0038194	Cyp6d5	same_domain_closest	8.00103	12.3268	10.7111	41326
3R:13988050-13988700:Tollrm910	3R	13988050	13988700	Tollrm910	FBgn0038194	Cyp6d5	same_domain_closest	8.00103	12.3268	10.7111	40526
3R:13991700-13991900:Tollrm910	3R	13991700	13991900	Tollrm910	FBgn0038194	Cyp6d5	same_domain_closest	8.00103	12.3268	10.7111	37326
3R:16790850-16791000:Tollrm910	3R	16790850	16791000	Tollrm910	FBgn0063261	CG31275	same_domain_closest	4.59895	11.6526	4.29158	39514
3R:16791550-16791700:Tollrm910	3R	16791550	16791700	Tollrm910	FBgn0063261	CG31275	same_domain_closest	4.59895	11.6526	4.29158	40214
3R:16794450-16794950:Tollrm910	3R	16794450	16794950	Tollrm910	FBgn0063261	CG31275	same_domain_closest	4.59895	11.6526	4.29158	43114
3R:16795300-16795950:Tollrm910	3R	16795300	16795950	Tollrm910	FBgn0063261	CG31275	same_domain_closest	4.59895	11.6526	4.29158	43964
3R:19298550-19298850:Toll10B	3R	19298550	19298850	Toll10B	FBgn0038693	unc79	same_domain_closest	0.881188	0.253767	1.24518	52418
3R:21665550-21668550:Tollrm910	3R	21665550	21668550	Tollrm910	FBgn0259113	DNApol-alpha180	same_domain_closest	35.0296	59.8234	41.3661	3200
3R:28562450-28562600:gd7	3R	28562450	28562600	gd7	FBgn0000659	fkh	same_domain_closest	18.8575	48.1094	26.0308	22512
3R:29315900-29317100:gd7	3R	29315900	29317100	gd7	FBgn0267104	CG45544	same_domain_closest	3.24937	1.28417	3.56878	59415
3R:7641800-7642600:gd7	3R	7641800	7642600	gd7	FBgn0037513	pyd3	same_domain_closest	35.3209	36.3121	10.1423	107479
3R:9342600-9350300:Toll10B	3R	9342600	9350300	Toll10B	FBgn0037683	CG18473	same_domain_closest	3.59731	0.841659	2.7127	13003
X:10738600-10740100:gd7	X	10738600	10740100	gd7	FBgn0052677	X11Lbeta	same_domain_closest	0.298326	0.163957	1.39085	108426
X:14677500-14677750:Toll10B	X	14677500	14677750	Toll10B	FBgn0266710	hog	same_domain_closest	5.16445	4.43924	1.78774	41192
X:1539050-1539450:gd7	X	1539050	1539450	gd7	FBgn0000482	dor	same_domain_closest	24.5841	20.5916	21.3135	125600
X:3344550-3346500:Toll10B	X	3344550	3346500	Toll10B	FBgn0262656	Myc	same_domain_closest	47.6105	141.461	30.0442	26657
X:3346950-3348150:Toll10B	X	3346950	3348150	Toll10B	FBgn0262656	Myc	same_domain_closest	47.6105	141.461	30.0442	25007
X:3350850-3351100:Toll10B	X	3350850	3351100	Toll10B	FBgn0262656	Myc	same_domain_closest	47.6105	141.461	30.0442	22057
X:3351250-3351500:Toll10B	X	3351250	3351500	Toll10B	FBgn0262656	Myc	same_domain_closest	47.6105	141.461	30.0442	21657
X:3351850-3352700:Toll10B	X	3351850	3352700	Toll10B	FBgn0262656	Myc	same_domain_closest	47.6105	141.461	30.0442	20457
X:7747750-7748250:gd7	X	7747750	7748250	gd7	FBgn0029969	CG10932	same_domain_closest	3.17926	1.24696	2.00928	140535
2R:6626600-6630000:gd7	2R	6626600	6630000	gd7	FBgn0026761	Trap1	closest	19.722	22.9909	21.4454	6087
2R:10077100-10077950:gd7	2R	10077100	10077950	gd7	FBgn0033483	egr	closest	192.713	2.26014	12.8242	414
2R:15513750-15514000:gd7	2R	15513750	15514000	gd7	FBgn0034022	CG12964	closest	1.44934	0.109576	1.27994	16517
3L:1404050-1405700:gd7	3L	1404050	1405700	gd7	FBgn0029514	312	closest	33.1968	28.9068	31.3487	52934
3L:1410000-1410250:gd7	3L	1410000	1410250	gd7	FBgn0004635	rho	closest	15.4412	12.5821	67.0948	53559
3L:1446850-1448000:gd7	3L	1446850	1448000	gd7	FBgn0004635	rho	closest	15.4412	12.5821	67.0948	15809
3L:12648550-12649200:gd7	3L	12648550	12649200	gd7	FBgn0015919	caup	closest	0.922751	2.52781	0.787028	38919
3R:2088000-2088250:gd7	3R	2088000	2088250	gd7	FBgn0086917	spok	closest	0	1.11006	0	1234558
X:8293600-8296200:gd7	X	8293600	8296200	gd7	FBgn0030029	CG15343	closest	2.2224	1.01356	1.39013	19792
X:18910000-18911450:gd7	X	18910000	18911450	gd7	FBgn0030975	SdhBL	closest	0.978045	2.33014	1.06668	15493
2L:8830050-8834950:Tollrm910	2L	8830050	8834950	Tollrm910	FBgn0029123	SoxN	closest	6.09685	12.6403	74.4704	4405
2L:8835150-8835950:Tollrm910	2L	8835150	8835950	Tollrm910	FBgn0029123	SoxN	closest	6.09685	12.6403	74.4704	9505
2L:8836600-8837050:Tollrm910	2L	8836600	8837050	Tollrm910	FBgn0029123	SoxN	closest	6.09685	12.6403	74.4704	10955
2L:8837200-8837600:Tollrm910	2L	8837200	8837600	Tollrm910	FBgn0029123	SoxN	closest	6.09685	12.6403	74.4704	11555
2L:8838100-8838650:Tollrm910	2L	8838100	8838650	Tollrm910	FBgn0029123	SoxN	closest	6.09685	12.6403	74.4704	12455
2L:8840050-8841900:Tollrm910	2L	8840050	8841900	Tollrm910	FBgn0029123	SoxN	closest	6.09685	12.6403	74.4704	14405
2L:8842100-8851800:Tollrm910	2L	8842100	8851800	Tollrm910	FBgn0029123	SoxN	closest	6.09685	12.6403	74.4704	16455
2L:8853450-8853800:Tollrm910	2L	8853450	8853800	Tollrm910	FBgn0029123	SoxN	closest	6.09685	12.6403	74.4704	27805
2L:8854000-8854600:Tollrm910	2L	8854000	8854600	Tollrm910	FBgn0029123	SoxN	closest	6.09685	12.6403	74.4704	28355
2L:8856050-8856200:Tollrm910	2L	8856050	8856200	Tollrm910	FBgn0029123	SoxN	closest	6.09685	12.6403	74.4704	30405
2L:8856650-8856950:Tollrm910	2L	8856650	8856950	Tollrm910	FBgn0029123	SoxN	closest	6.09685	12.6403	74.4704	31005
2L:8862100-8862300:Tollrm910	2L	8862100	8862300	Tollrm910	FBgn0029123	SoxN	closest	6.09685	12.6403	74.4704	36455
2L:8865350-8865550:Tollrm910	2L	8865350	8865550	Tollrm910	FBgn0029123	SoxN	closest	6.09685	12.6403	74.4704	39705
2L:8865950-8866650:Tollrm910	2L	8865950	8866650	Tollrm910	FBgn0029123	SoxN	closest	6.09685	12.6403	74.4704	40305
2L:8866950-8867450:Tollrm910	2L	8866950	8867450	Tollrm910	FBgn0029123	SoxN	closest	6.09685	12.6403	74.4704	41305
2L:8868250-8868550:Tollrm910	2L	8868250	8868550	Tollrm910	FBgn0029123	SoxN	closest	6.09685	12.6403	74.4704	42605
2L:8868950-8869100:Tollrm910	2L	8868950	8869100	Tollrm910	FBgn0029123	SoxN	closest	6.09685	12.6403	74.4704	43305
2L:8869350-8869900:Tollrm910	2L	8869350	8869900	Tollrm910	FBgn0029123	SoxN	closest	6.09685	12.6403	74.4704	43705
2L:8870050-8870600:Tollrm910	2L	8870050	8870600	Tollrm910	FBgn0029123	SoxN	closest	6.09685	12.6403	74.4704	44405
2L:8870800-8872300:Tollrm910	2L	8870800	8872300	Tollrm910	FBgn0029123	SoxN	closest	6.09685	12.6403	74.4704	45155
2L:8872650-8879000:Tollrm910	2L	8872650	8879000	Tollrm910	FBgn0029123	SoxN	closest	6.09685	12.6403	74.4704	47005
2L:8879350-8879750:Tollrm910	2L	8879350	8879750	Tollrm910	FBgn0029123	SoxN	closest	6.09685	12.6403	74.4704	53705
2L:8881300-8881450:Tollrm910	2L	8881300	8881450	Tollrm910	FBgn0032074	Tsp29Fa	closest	0.441493	4.87192	1.39892	52510
2L:8885150-8885300:Tollrm910	2L	8885150	8885300	Tollrm910	FBgn0032074	Tsp29Fa	closest	0.441493	4.87192	1.39892	48660
2L:8886150-8886300:Tollrm910	2L	8886150	8886300	Tollrm910	FBgn0032074	Tsp29Fa	closest	0.441493	4.87192	1.39892	47660
2L:8887450-8887900:Tollrm910	2L	8887450	8887900	Tollrm910	FBgn0032074	Tsp29Fa	closest	0.441493	4.87192	1.39892	46060
2L:12620150-12620400:Tollrm910	2L	12620150	12620400	Tollrm910	FBgn0085424	nub	closest	10.1498	41.6748	17.0999	1367
2L:21855550-21858300:Tollrm910	2L	21855550	21858300	Tollrm910	FBgn0003866	tsh	closest	30.458	58.9069	27.6574	26957
3L:612350-615750:Tollrm910	3L	612350	615750	Tollrm910	FBgn0016715	Reg-2	closest	0.711025	1.86264	1.01274	5779
3L:14132800-14132950:Tollrm910	3L	14132800	14132950	Tollrm910	FBgn0036411	Sox21a	closest	0.887853	2.89537	0.868324	24680
3L:15231700-15234450:Tollrm910	3L	15231700	15234450	Tollrm910	FBgn0029114	Tollo	closest	15.3874	19.2122	34.0519	1167
3L:15234950-15235350:Tollrm910	3L	15234950	15235350	Tollrm910	FBgn0029114	Tollo	closest	15.3874	19.2122	34.0519	267
3L:15262350-15263950:Tollrm910	3L	15262350	15263950	Tollrm910	FBgn0029114	Tollo	closest	15.3874	19.2122	34.0519	26731
3L:15265850-15266750:Tollrm910	3L	15265850	15266750	Tollrm910	FBgn0029114	Tollo	closest	15.3874	19.2122	34.0519	30231
3L:15704600-15705300:Tollrm910	3L	15704600	15705300	Tollrm910	FBgn0041160	comm2	closest	34.427	42.8288	25.4715	4748
3L:15708250-15708500:Tollrm910	3L	15708250	15708500	Tollrm910	FBgn0041160	comm2	closest	34.427	42.8288	25.4715	8398
3L:15708850-15709300:Tollrm910	3L	15708850	15709300	Tollrm910	FBgn0041160	comm2	closest	34.427	42.8288	25.4715	8998
3R:5020100-5020400:Tollrm910	3R	5020100	5020400	Tollrm910	FBgn0037291	CG14662	closest	1.40445	0.239181	0.257606	35866
3R:5020550-5022900:Tollrm910	3R	5020550	5022900	Tollrm910	FBgn0037291	CG14662	closest	1.40445	0.239181	0.257606	36316
3R:5023100-5026700:Tollrm910	3R	5023100	5026700	Tollrm910	FBgn0037291	CG14662	closest	1.40445	0.239181	0.257606	38866
3R:5067600-5067750:Tollrm910	3R	5067600	5067750	Tollrm910	FBgn0010313	corto	closest	87.3358	119.722	71.4021	18962
2L:1462750-1465550:Toll10B	2L	1462750	1465550	Toll10B	FBgn0031344	CG7420	closest	36.365	6.27059	11.0418	37354
2L:1483800-1484000:Toll10B	2L	1483800	1484000	Toll10B	FBgn0031344	CG7420	closest	36.365	6.27059	11.0418	18904
2L:1484150-1484700:Toll10B	2L	1484150	1484700	Toll10B	FBgn0031344	CG7420	closest	36.365	6.27059	11.0418	18204
2L:1484950-1486200:Toll10B	2L	1484950	1486200	Toll10B	FBgn0031344	CG7420	closest	36.365	6.27059	11.0418	16704
2L:6238600-6238900:Toll10B	2L	6238600	6238900	Toll10B	FBgn0085409	smal	closest	5.65258	31.9783	4.37304	59467
2L:6242500-6242750:Toll10B	2L	6242500	6242750	Toll10B	FBgn0085409	smal	closest	5.65258	31.9783	4.37304	63367
3L:4546900-4549950:Toll10B	3L	4546900	4549950	Toll10B	FBgn0052243	CG32243	closest	82.8014	9.9956	31.5456	5654
3L:6982150-6982500:Toll10B	3L	6982150	6982500	Toll10B	FBgn0001104	Galphai	closest	353.977	416.083	358.545	2104
3L:10313250-10314000:Toll10B	3L	10313250	10314000	Toll10B	FBgn0052056	scramb1	closest	10.1571	9.20559	14.9654	88008
3L:20568300-20568600:Toll10B	3L	20568300	20568600	Toll10B	FBgn0037012	Rcd2	closest	0.849931	1.53856	0.899974	27881
3L:20568800-20570050:Toll10B	3L	20568800	20570050	Toll10B	FBgn0037012	Rcd2	closest	0.849931	1.53856	0.899974	28381
3R:3054750-3055150:Toll10B	3R	3054750	3055150	Toll10B	FBgn0086917	spok	closest	0	1.11006	0	267658
3R:3056650-3057900:Toll10B	3R	3056650	3057900	Toll10B	FBgn0086917	spok	closest	0	1.11006	0	264908
3R:22782900-22784200:Toll10B	3R	22782900	22784200	Toll10B	FBgn0039025	Usp12-46	closest	43.2352	58.5998	47.7504	31999
3R:22784550-22785950:Toll10B	3R	22784550	22785950	Toll10B	FBgn0039025	Usp12-46	closest	43.2352	58.5998	47.7504	33649
3R:22786250-22786400:Toll10B	3R	22786250	22786400	Toll10B	FBgn0039025	Usp12-46	closest	43.2352	58.5998	47.7504	35349
3R:22787100-22791750:Toll10B	3R	22787100	22791750	Toll10B	FBgn0039025	Usp12-46	closest	43.2352	58.5998	47.7504	36199
4:411800-412250:Toll10B	4	411800	412250	Toll10B	FBgn0016126	CaMKI	closest	44.5296	54.9185	37.2459	33252
X:16100100-16100300:Toll10B	X	16100100	16100300	Toll10B	FBgn0259700	CG42354	closest	150.679	216.447	157.825	3435

## Sheet: Supplementary Table 2
Supplementary Table 2: cluster markers for single-cell RNA-seq clusters.
cluster_markers	ID	p_val	avg_logFC	pct.1	pct.2	p_val_adj	Symbol	ENTREZID		Column	Description		Cluster	Assigned identity
0_vs_all	FBgn0039678	0	3.22543	0.973	0.847	0	Obp99a	43488		cluster_markers	Comparison from which cluster markers were identified (group1_vs_group2)		0	ectoderm1
0_vs_all	FBgn0264442	0	2.43953	0.888	0.568	0	ab	34560		ID	Flybase gene ID		1	ectoderm2
0_vs_all	FBgn0086680	0	1.90817	0.83	0.626	0	vvl	38752		p_val	Two-sided Wilcoxon rank-sum test p-value		2	cellularisation1
0_vs_all	FBgn0283508	0	1.8841	0.77	0.488	0	nw	3772015		avg_logFC	Log2 fold change of the average expression between groups; positive values indicate higher expression in the first group		3	ectoderm3
0_vs_all	FBgn0001075	0	1.75628	0.95	0.692	0	ft	33627		pct.1	fraction of cells in first group where feature is detected		4	cellularisation2
0_vs_all	FBgn0002735	0	1.69956	0.969	0.832	0	E(spl)mgamma-HLH	43151		pct.2	fraction of cells in second group where feature is detected		5	mesoderm1
0_vs_all	FBgn0000658	0	1.57695	0.881	0.701	0	fj	37089		p_val_adj	Adjusted p-value (Bonferroni correction using all features)		6	mesoderm2
0_vs_all	FBgn0053196	0	1.54284	0.721	0.447	0	dpy	318824		Symbol	Flybase gene symbol		7	amnioserosa
0_vs_all	FBgn0031374	0	1.43328	0.901	0.738	0	Wdr62	33367		ENTREZID	Entrez ID		8	neural1
0_vs_all	FBgn0003254	0	1.4303	0.977	0.906	0	rib	44855					9	terminal
0_vs_all	FBgn0259244	3.94455e-271	1.38014	0.841	0.725	7.88911e-268	CG42342	7354466					10	neural2
0_vs_all	FBgn0267488	0	1.37924	0.832	0.576	0	Mcr	44071					11	haemocytes1
0_vs_all	FBgn0085407	1.30586e-130	1.36164	0.685	0.551	2.61173e-127	Pvf3	33995					12	pole cells
0_vs_all	FBgn0002629	0	1.35187	0.949	0.86	0	E(spl)m4-BFM	43157					13	haemocytes2
0_vs_all	FBgn0040296	0	1.34447	0.954	0.893	0	Ocho	39621					14	trachea precursor
0_vs_all	FBgn0002631	4.52424e-286	1.31885	0.907	0.799	9.04848e-283	E(spl)m5-HLH	43158
0_vs_all	FBgn0011224	0	1.29753	0.929	0.714	0	heph	48571
0_vs_all	FBgn0023441	0	1.2912	0.91	0.668	0	fus	44095
0_vs_all	FBgn0284247	0	1.28709	0.762	0.483	0	ds	33245
0_vs_all	FBgn0002633	0	1.28582	0.97	0.873	0	E(spl)m7-HLH	43160
0_vs_all	FBgn0051813	2.16304e-18	1.27765	0.778	0.683	4.32608e-15	CG31813	318957
0_vs_all	FBgn0261260	0	1.26786	0.905	0.645	0	mgl	8674055
0_vs_all	FBgn0013953	6.23852e-99	1.24644	0.67	0.665	1.2477e-95	Esp	42962
0_vs_all	FBgn0000097	0	1.24132	0.981	0.911	0	aop	33392
0_vs_all	FBgn0004003	0	1.17503	0.672	0.35	0	wbl	37206
0_vs_all	FBgn0259211	0	1.16736	0.939	0.835	0	grh	37038
0_vs_all	FBgn0262139	0	1.15465	0.734	0.483	0	trh	38065
0_vs_all	FBgn0003997	1.48354e-211	1.15191	0.718	0.538	2.96707e-208	hid	40009
0_vs_all	FBgn0262509	0	1.13683	0.731	0.524	0	nrm	40515
0_vs_all	FBgn0000635	0	1.13474	0.865	0.664	0	Fas2	31364
0_vs_all	FBgn0002733	1.56447e-281	1.12978	0.888	0.781	3.12894e-278	E(spl)mbeta-HLH	43152
0_vs_all	FBgn0000216	0	1.11639	0.971	0.9	0	Brd	39620
0_vs_all	FBgn0002592	0	1.1144	0.891	0.773	0	E(spl)m2-BFM	43155
0_vs_all	FBgn0002732	0	1.11345	0.959	0.86	0	E(spl)malpha-BFM	43153
0_vs_all	FBgn0003870	0	1.11317	0.895	0.708	0	ttk	48317
0_vs_all	FBgn0033032	0	1.10809	0.913	0.762	0	kune	35504
0_vs_all	FBgn0036165	0	1.09676	0.901	0.782	0	chrb	39284
0_vs_all	FBgn0002734	0	1.07077	0.873	0.641	0	E(spl)mdelta-HLH	43150
0_vs_all	FBgn0033275	1.57626e-26	1.06929	0.754	0.646	3.15252e-23	CG14756	35798
0_vs_all	FBgn0000591	9.91509e-244	1.05606	0.949	0.852	1.98302e-240	E(spl)m8-HLH	43161
0_vs_all	FBgn0040765	0	1.04789	0.892	0.701	0	luna	2768719
0_vs_all	FBgn0000636	1.9689e-198	1.04531	0.836	0.754	3.9378e-195	Fas3	35097
0_vs_all	FBgn0002609	0	1.01934	0.767	0.559	0	E(spl)m3-HLH	43156
0_vs_all	FBgn0003028	9.2395e-276	1.01587	0.764	0.6	1.8479e-272	ovo	31429
0_vs_all	FBgn0000179	2.25452e-152	1.01579	0.647	0.44	4.50903e-149	bi	31379
0_vs_all	FBgn0041604	4.64263e-244	0.978917	0.822	0.675	9.28526e-241	dlp	39596
0_vs_all	FBgn0004396	4.5639e-263	0.977964	0.767	0.613	9.12779e-260	CrebA	39682
0_vs_all	FBgn0034408	1.00417e-30	0.972177	0.593	0.5	2.00834e-27	sano	37185
0_vs_all	FBgn0037153	2.1541e-170	0.968158	0.692	0.536	4.3082e-167	olf413	40453
0_vs_all	FBgn0003089	0.0872366	0.965687	0.45	0.35	1	pip	40104
0_vs_all	FBgn0051121	2.33661e-249	0.95784	0.66	0.411	4.67321e-246	CG31121	42975
0_vs_all	FBgn0004360	2.05309e-145	0.957252	0.625	0.441	4.10618e-142	Wnt2	35975
0_vs_all	FBgn0036299	1.30678e-200	0.955147	0.736	0.591	2.61356e-197	Tsf2	39435
0_vs_all	FBgn0000014	2.93282e-47	0.94925	0.704	0.649	5.86565e-44	abd-A	42037
0_vs_all	FBgn0029114	4.82209e-271	0.944064	0.887	0.729	9.64418e-268	Tollo	44497
0_vs_all	FBgn0013720	0	0.94367	0.919	0.778	0	pck	31101
0_vs_all	FBgn0002543	0	0.937814	0.986	0.877	0	robo2	44522
0_vs_all	FBgn0038150	1.30108e-187	0.930594	0.828	0.727	2.60217e-184	yellow-e3	41651
0_vs_all	FBgn0003943	0	0.927918	0.861	0.688	0	Ubi-p63E	38456
0_vs_all	FBgn0035767	4.82037e-272	0.913621	0.764	0.604	9.64073e-269	Cln7	38813
0_vs_all	FBgn0285925	3.69272e-202	0.89643	0.833	0.752	7.38543e-199	Fas1	42025
0_vs_all	FBgn0000071	2.93347e-95	0.887082	0.955	0.895	5.86694e-92	Ama	40831
0_vs_all	FBgn0000625	1.84852e-35	0.875044	0.351	0.314	3.69705e-32	eyg	39419
0_vs_all	FBgn0001987	7.55675e-242	0.873865	0.767	0.625	1.51135e-238	Gli	34927
0_vs_all	FBgn0004893	2.89535e-140	0.871647	0.71	0.616	5.79069e-137	bowl	33602
0_vs_all	FBgn0037720	6.99313e-190	0.859735	0.78	0.659	1.39863e-186	CG8312	41163
0_vs_all	FBgn0262473	4.26418e-70	0.854196	0.713	0.672	8.52835e-67	Tl	43222
0_vs_all	FBgn0262029	7.29466e-133	0.829657	0.739	0.654	1.45893e-129	d	34179
0_vs_all	FBgn0034013	8.02906e-146	0.821412	0.66	0.475	1.60581e-142	unc-5	36703
0_vs_all	FBgn0052676	4.19225e-256	0.816091	0.847	0.733	8.3845e-253	stx	32005
0_vs_all	FBgn0036494	1.20457e-55	0.810314	0.785	0.741	2.40914e-52	Toll-6	39663
0_vs_all	FBgn0003944	2.45499e-74	0.804879	0.807	0.714	4.90999e-71	Ubx	42034
0_vs_all	FBgn0014343	3.02513e-109	0.802469	0.796	0.705	6.05026e-106	mirr	39441
0_vs_all	FBgn0000459	4.66804e-135	0.796904	0.786	0.688	9.33608e-132	disco	32579
0_vs_all	FBgn0026320	2.27014e-305	0.793568	0.987	0.938	4.54028e-302	Tom	39619
0_vs_all	FBgn0040809	1.32253e-198	0.792056	0.977	0.933	2.64505e-195	CG13465	50282
0_vs_all	FBgn0000577	5.5023e-85	0.789174	0.739	0.656	1.10046e-81	en	36240
0_vs_all	FBgn0020521	3.59822e-290	0.786683	0.811	0.64	7.19644e-287	pio	37929
0_vs_all	FBgn0011706	7.02857e-11	0.766248	0.567	0.528	1.40571e-07	rpr	40015
0_vs_all	FBgn0031879	1.86212e-129	0.750381	0.724	0.642	3.72424e-126	uif	33983
0_vs_all	FBgn0263705	2.17558e-97	0.749836	0.576	0.41	4.35117e-94	Myo10A	32028
0_vs_all	FBgn0000015	0.492287	0.748016	0.626	0.635	1	Abd-B	47763
0_vs_all	FBgn0015777	3.87096e-298	0.733008	0.863	0.728	7.74191e-295	nrv2	33953
0_vs_all	FBgn0034142	8.29992e-102	0.724943	0.674	0.571	1.65998e-98	CG8306	36857
0_vs_all	FBgn0025627	4.61757e-274	0.724653	0.74	0.548	9.23514e-271	CG4194	31173
0_vs_all	FBgn0264090	3.95243e-101	0.724122	0.828	0.771	7.90486e-98	CG43759	32889
0_vs_all	FBgn0044028	1.29121e-65	0.715882	0.752	0.664	2.58242e-62	Notum	39751
0_vs_all	FBgn0030854	3.61873e-226	0.712231	0.82	0.614	7.23746e-223	CG8289	32741
0_vs_all	FBgn0020493	1.86638e-170	0.711935	0.679	0.524	3.73276e-167	Dad	42059
0_vs_all	FBgn0003345	2.92817e-235	0.701864	0.818	0.641	5.85633e-232	sd	32536
0_vs_all	FBgn0001257	3.29388e-88	0.697361	0.851	0.8	6.58775e-85	ImpL2	38513
0_vs_all	FBgn0015380	1.16638e-113	0.694567	0.781	0.645	2.33277e-110	drl	44355
0_vs_all	FBgn0028371	3.99429e-209	0.693824	0.9	0.798	7.98857e-206	jbug	43997
0_vs_all	FBgn0039665	1.12097e-191	0.688106	0.81	0.702	2.24194e-188	CG2310	43473
0_vs_all	FBgn0020309	0	0.684522	0.902	0.691	0	crol	34592
0_vs_all	FBgn0036896	0.129701	0.683127	0.469	0.46	1	wnd	40143
0_vs_all	FBgn0264953	2.00613e-98	0.681899	0.74	0.643	4.01226e-95	Piezo	34112
0_vs_all	FBgn0010434	5.85058e-106	0.677186	0.636	0.548	1.17012e-102	cora	37205
0_vs_all	FBgn0015919	1.82681e-133	0.667428	0.716	0.609	3.65362e-130	caup	39440
0_vs_all	FBgn0004646	2.96405e-280	0.666527	0.923	0.833	5.92811e-277	ogre	45382
0_vs_all	FBgn0029095	5.78532e-67	0.658089	0.669	0.617	1.15706e-63	aru	33268
0_vs_all	FBgn0003731	5.26354e-151	0.654858	0.861	0.784	1.05271e-147	Egfr	37455
0_vs_all	FBgn0285896	2.04697e-108	0.654263	0.751	0.607	4.09393e-105	btl	39564
0_vs_all	FBgn0262582	8.13111e-126	0.653374	0.804	0.74	1.62622e-122	cic	53560
0_vs_all	FBgn0002945	3.45801e-165	0.647208	0.985	0.914	6.91603e-162	nkd	44843
0_vs_all	FBgn0004364	2.02941e-91	0.642741	0.843	0.744	4.05882e-88	18w	37277
0_vs_all	FBgn0003339	2.83152e-128	0.638151	0.655	0.515	5.66304e-125	Scr	40833
0_vs_all	FBgn0013997	1.31134e-37	0.634143	0.567	0.467	2.62268e-34	Nrx-IV	39387
0_vs_all	FBgn0264089	9.38089e-83	0.629891	0.751	0.654	1.87618e-79	sli	36746
0_vs_all	FBgn0013733	1.23754e-85	0.623167	0.698	0.599	2.47508e-82	shot	36542
0_vs_all	FBgn0261563	4.51941e-64	0.612723	0.831	0.749	9.03881e-61	wb	43946
0_vs_all	FBgn0034083	4.57493e-98	0.603892	0.796	0.709	9.14987e-95	lbk	36788
0_vs_all	FBgn0026061	3.36249e-82	0.599847	0.786	0.684	6.72497e-79	Mipp1	39841
0_vs_all	FBgn0035699	0.00273802	0.598914	0.528	0.516	1	CG13300	38730
0_vs_all	FBgn0263930	8.14807e-135	0.598769	0.804	0.692	1.62961e-131	dally	39013
0_vs_all	FBgn0005585	0	0.597054	0.992	0.953	0	Calr	41166
0_vs_all	FBgn0260745	4.32252e-21	0.595546	0.615	0.589	8.64505e-18	mfas	41455
0_vs_all	FBgn0014135	1.84225e-37	0.594277	0.63	0.579	3.68451e-34	bnl	42356
0_vs_all	FBgn0259740	7.7173e-121	0.594133	0.817	0.743	1.54346e-117	CG42394	7354424
0_vs_all	FBgn0027596	1.15026e-26	0.593442	0.641	0.595	2.30051e-23	Kank	36668
0_vs_all	FBgn0025525	5.48866e-98	0.589861	0.716	0.612	1.09773e-94	bab2	44254
0_vs_all	FBgn0040340	6.28605e-62	0.585999	0.668	0.586	1.25721e-58	TRAM	31042
0_vs_all	FBgn0038947	2.33896e-112	0.580881	0.855	0.802	4.67791e-109	Sar1	42615
0_vs_all	FBgn0015229	2.48793e-119	0.571866	0.789	0.706	4.97587e-116	glec	42571
0_vs_all	FBgn0000463	5.12454e-153	0.571115	0.988	0.928	1.02491e-149	Dl	42313
0_vs_all	FBgn0032489	1.69351e-106	0.570815	0.891	0.815	3.38701e-103	CG15480	34723
0_vs_all	FBgn0010316	2.31807e-148	0.569218	0.839	0.715	4.63614e-145	dap	36001
0_vs_all	FBgn0021795	2.2315e-296	0.568898	0.934	0.85	4.463e-293	Tapdelta	45680
0_vs_all	FBgn0010894	2.68986e-08	0.564345	0.546	0.547	5.37973e-05	sinu	46187
0_vs_all	FBgn0011837	2.35103e-160	0.564264	0.867	0.828	4.70206e-157	Tis11	32222
0_vs_all	FBgn0010452	4.42787e-66	0.562861	0.869	0.806	8.85574e-63	trn	39491
0_vs_all	FBgn0263392	1.85558e-226	0.560609	0.964	0.867	3.71115e-223	Tet	38347
0_vs_all	FBgn0001138	6.89267e-58	0.554357	0.701	0.63	1.37853e-54	grn	40962
0_vs_all	FBgn0259481	2.1149e-97	0.552401	0.756	0.622	4.22979e-94	Mob2	39293
0_vs_all	FBgn0264711	3.75844e-227	0.551886	0.661	0.41	7.51688e-224	CG43980	2768995
0_vs_all	FBgn0033624	0	0.549586	0.805	0.624	0	CG12384	36224
0_vs_all	FBgn0010453	7.43331e-113	0.543879	0.674	0.538	1.48666e-109	Wnt4	34007
0_vs_all	FBgn0261509	5.73676e-11	0.541714	0.424	0.245	1.14735e-07	haf	33339
0_vs_all	FBgn0029003	0	0.541643	0.656	0.254	0	mab-21	44127
0_vs_all	FBgn0004644	6.46214e-100	0.538951	0.765	0.671	1.29243e-96	hh	42737
0_vs_all	FBgn0261648	6.55887e-52	0.538063	0.808	0.777	1.31177e-48	salm	34569
0_vs_all	FBgn0267336	4.25756e-180	0.527401	0.884	0.811	8.51512e-177	Glut4EF	41217
0_vs_all	FBgn0038151	6.58627e-07	0.526018	0.469	0.321	0.00131725	yellow-e2	41652
0_vs_all	FBgn0260635	3.40169e-117	0.522729	0.86	0.78	6.80338e-114	Diap1	39753
0_vs_all	FBgn0000542	1.07579e-87	0.517793	0.787	0.714	2.15158e-84	ec	31339
0_vs_all	FBgn0041087	2.5136e-95	0.513289	0.72	0.604	5.0272e-92	wun2	53558
0_vs_all	FBgn0015371	5.60493e-128	0.508979	0.91	0.868	1.12099e-124	chn	36678
0_vs_all	FBgn0020307	6.10998e-55	0.507161	0.596	0.459	1.222e-51	dve	37546
0_vs_all	FBgn0031885	9.00372e-168	0.507152	0.773	0.626	1.80074e-164	Mnn1	33991
0_vs_all	FBgn0285955	2.89761e-30	0.506843	0.768	0.727	5.79522e-27	cv-c	41749
0_vs_all	FBgn0029082	2.35887e-07	0.503105	0.6	0.595	0.000471774	hbs	44129
0_vs_all	FBgn0040271	6.63471e-133	0.501987	0.747	0.587	1.32694e-129	Sulf1	53437
0_vs_all	FBgn0029791	0	0.496912	0.73	0.421	0	CG4096	31490
0_vs_all	FBgn0004569	1.40486e-61	0.496614	0.774	0.697	2.80973e-58	aos	39833
0_vs_all	FBgn0039709	4.20148e-289	0.491396	0.676	0.409	8.40297e-286	Cad99C	43528
0_vs_all	FBgn0025700	1.83209e-111	0.487247	0.821	0.772	3.66417e-108	CG5885	34314
0_vs_all	FBgn0003326	1.7176e-54	0.487183	0.864	0.797	3.4352e-51	sca	36411
0_vs_all	FBgn0002573	2.0915e-159	0.480418	0.589	0.279	4.18299e-156	sens	45328
0_vs_all	FBgn0285879	2.06197e-138	0.479052	0.561	0.272	4.12394e-135	disco-r	64875
0_vs_all	FBgn0031245	3.2359e-163	0.473814	0.851	0.724	6.47181e-160	CG3625	33198
0_vs_all	FBgn0003719	1.57527e-80	0.469272	0.734	0.641	3.15054e-77	tld	42945
0_vs_all	FBgn0001323	4.30291e-62	0.467681	0.783	0.69	8.60583e-59	knrl	40285
0_vs_all	FBgn0020378	4.74435e-206	0.467066	0.699	0.447	9.48869e-203	Sp1	31913
0_vs_all	FBgn0037972	1.14696e-108	0.466218	0.606	0.405	2.29391e-105	CG10005	41451
0_vs_all	FBgn0085253	4.38875e-81	0.465988	0.84	0.756	8.77749e-78	CG34224	5740585
0_vs_all	FBgn0263346	3.01109e-35	0.463669	0.752	0.741	6.02218e-32	CG43427	40583
0_vs_all	FBgn0266801	7.57381e-27	0.460186	0.723	0.673	1.51476e-23	CG45263	50003
0_vs_all	FBgn0001269	3.05062e-96	0.455891	0.575	0.34	6.10123e-93	inv	36239
0_vs_all	FBgn0027343	8.70761e-05	0.454832	0.483	0.435	0.174152	fz3	31023
0_vs_all	FBgn0000576	7.24646e-108	0.454335	0.718	0.621	1.44929e-104	ems	41697
0_vs_all	FBgn0004583	0.00131575	0.450308	0.518	0.493	1	ex	33218
0_vs_all	FBgn0002306	8.99458e-05	0.448986	0.53	0.527	0.179892	sas	40861
0_vs_all	FBgn0024294	4.74001e-24	0.44717	0.286	0.151	9.48003e-21	Spn43Aa	45041
0_vs_all	FBgn0260746	1.10132e-16	0.441474	0.539	0.574	2.20264e-13	Ect3	41457
0_vs_all	FBgn0004607	2.34373e-19	0.439012	0.638	0.631	4.68746e-16	zfh2	43795
0_vs_all	FBgn0041160	3.24782e-70	0.438421	0.831	0.755	6.49565e-67	comm2	39716
0_vs_all	FBgn0032283	7.23968e-53	0.43729	0.474	0.274	1.44794e-49	CG7296	34469
0_vs_all	FBgn0014388	2.45641e-77	0.436688	0.837	0.766	4.91281e-74	sty	38424
0_vs_all	FBgn0034753	1.40688e-265	0.430654	0.99	0.961	2.81376e-262	CG2852	37591
0_vs_all	FBgn0035542	6.53195e-77	0.428319	0.82	0.792	1.30639e-73	DOR	38543
0_vs_all	FBgn0000490	5.63758e-07	0.428315	0.693	0.694	0.00112752	dpp	33432
0_vs_all	FBgn0037213	9.94873e-54	0.42596	0.809	0.787	1.98975e-50	CG12581	40522
0_vs_all	FBgn0051481	5.31909e-29	0.419923	0.506	0.373	1.06382e-25	pb	40826
0_vs_all	FBgn0004876	2.79281e-140	0.41878	0.839	0.709	5.58561e-137	cdi	42289
0_vs_all	FBgn0003866	4.29608e-16	0.418444	0.801	0.779	8.59216e-13	tsh	35430
0_vs_all	FBgn0020257	3.72037e-130	0.415114	0.96	0.912	7.44074e-127	Ppa	37602
0_vs_all	FBgn0039350	1.08469e-18	0.414718	0.943	0.893	2.16937e-15	jigr1	43093
0_vs_all	FBgn0061515	3.59239e-88	0.412877	0.846	0.759	7.18477e-85	endos	39554
0_vs_all	FBgn0028327	2.22787e-86	0.411887	0.727	0.65	4.45573e-83	l(1)G0320	326234
0_vs_all	FBgn0030266	5.26589e-43	0.410281	0.656	0.575	1.05318e-39	CG11122	32046
0_vs_all	FBgn0285926	7.1643e-281	0.409259	0.985	0.952	1.43286e-277	Imp	32009
0_vs_all	FBgn0032943	0.000183067	0.407967	0.421	0.432	0.366134	Tsp39D	35405
0_vs_all	FBgn0008635	3.29407e-55	0.406149	0.735	0.677	6.58815e-52	betaCOP	32820
0_vs_all	FBgn0030870	3.87499e-98	0.405458	0.94	0.867	7.74998e-95	CG6398	32761
0_vs_all	FBgn0000180	7.22027e-115	0.405391	0.938	0.853	1.44405e-111	bib	34330
0_vs_all	FBgn0052529	0.000661873	0.404202	0.511	0.489	1	Hers	33000
0_vs_all	FBgn0003716	3.57091e-38	0.403281	0.682	0.619	7.14182e-35	tkv	33753
0_vs_all	FBgn0010105	6.66913e-120	0.397759	0.85	0.748	1.33383e-116	comm	39717
0_vs_all	FBgn0052150	5.33333e-222	0.394365	0.558	0.218	1.06667e-218	meru	39727
0_vs_all	FBgn0034540	3.19018e-48	0.390746	0.59	0.47	6.38037e-45	Lrt	37342
0_vs_all	FBgn0010638	1.14947e-77	0.390275	0.872	0.815	2.29893e-74	Sec61beta	46080
0_vs_all	FBgn0031011	2.4108e-248	0.388299	0.881	0.742	4.8216e-245	CG8034	32924
0_vs_all	FBgn0011509	4.3378e-133	0.387376	0.759	0.668	8.6756e-130	SrpRbeta	47283
0_vs_all	FBgn0010473	2.807e-48	0.386878	0.763	0.755	5.61399e-45	tutl	46015
0_vs_all	FBgn0004198	5.51023e-11	0.386239	0.586	0.551	1.10205e-07	ct	44540
0_vs_all	FBgn0011016	1.4078e-46	0.381789	0.692	0.609	2.8156e-43	SsRbeta	39768
0_vs_all	FBgn0000256	0	0.374519	0.658	0.315	0	capu	33611
0_vs_all	FBgn0040984	3.21584e-31	0.373373	0.971	0.951	6.43168e-28	CG4440	50458
0_vs_all	FBgn0010238	7.40367e-89	0.371523	0.894	0.814	1.48073e-85	Lac	36363
0_vs_all	FBgn0033906	6.88053e-72	0.366093	0.791	0.72	1.37611e-68	ReepB	36569
0_vs_all	FBgn0004635	0.235263	0.365821	0.736	0.693	1	rho	38168
0_vs_all	FBgn0041094	7.17438e-153	0.364504	0.951	0.948	1.43488e-149	scyl	39270
0_vs_all	FBgn0040487	5.5892e-06	0.364099	0.482	0.415	0.0111784	BobA	50281
0_vs_all	FBgn0259735	7.2097e-102	0.354353	0.779	0.683	1.44194e-98	CG42389	34987
0_vs_all	FBgn0016031	0	0.353803	0.825	0.625	0	lama	38610
0_vs_all	FBgn0037960	1.20151e-66	0.352595	0.61	0.483	2.40302e-63	mthl5	41438
0_vs_all	FBgn0000546	6.51246e-20	0.347514	0.761	0.724	1.30249e-16	EcR	35540
0_vs_all	FBgn0046685	1.60179e-113	0.344675	0.574	0.32	3.20357e-110	Wsck	318600
0_vs_all	FBgn0015903	0.439705	0.341902	0.64	0.705	1	apt	37734
0_vs_all	FBgn0000022	8.41125e-88	0.339278	0.654	0.526	1.68225e-84	ac	30981
0_vs_all	FBgn0036433	4.87591e-111	0.338971	0.535	0.293	9.75182e-108	CG9628	39593
0_vs_all	FBgn0085409	6.48791e-41	0.338467	0.82	0.751	1.29758e-37	smal	5740323
0_vs_all	FBgn0003430	1.14864e-07	0.338138	0.672	0.631	0.000229728	slp1	33607
0_vs_all	FBgn0261461	4.80181e-55	0.338035	0.66	0.598	9.60361e-52	RhoGAP18B	32898
0_vs_all	FBgn0040512	0.000664045	0.337139	0.649	0.675	1	zetaCOP	39862
0_vs_all	FBgn0019650	0.479277	0.333917	0.53	0.494	1	toy	43833
0_vs_all	FBgn0050463	0.176913	0.331709	0.516	0.512	1	CG30463	246627
0_vs_all	FBgn0004892	7.4015e-26	0.329938	0.668	0.614	1.4803e-22	sob	33581
0_vs_all	FBgn0261649	6.13526e-13	0.32963	0.697	0.655	1.22705e-09	tinc	42148
0_vs_all	FBgn0025360	1.88582e-14	0.329033	0.399	0.427	3.77165e-11	Optix	44108
0_vs_all	FBgn0001235	1.16713e-55	0.327904	0.994	0.965	2.33425e-52	hth	41273
0_vs_all	FBgn0023526	4.20201e-34	0.326162	0.94	0.887	8.40403e-31	CG2865	31217
0_vs_all	FBgn0004456	1.37401e-09	0.320664	0.743	0.739	2.74803e-06	mew	32275
0_vs_all	FBgn0036503	1.00409e-59	0.318304	0.902	0.847	2.00818e-56	CG13454	39676
0_vs_all	FBgn0029123	1.34635e-14	0.318145	0.802	0.781	2.6927e-11	SoxN	44275
0_vs_all	FBgn0031850	2.26569e-53	0.318051	0.582	0.423	4.53139e-50	Tsp	33941
0_vs_all	FBgn0265991	7.64186e-12	0.317023	0.498	0.57	1.52837e-08	Zasp52	36740
0_vs_all	FBgn0010433	2.47437e-195	0.316625	0.664	0.376	4.94875e-192	ato	40975
0_vs_all	FBgn0004878	5.32343e-30	0.309926	0.246	0.338	1.06469e-26	cas	44018
0_vs_all	FBgn0031681	1.11651e-54	0.307517	0.699	0.591	2.23302e-51	Pgant5	326151
0_vs_all	FBgn0284084	3.08556e-20	0.30335	0.677	0.603	6.17113e-17	wg	34009
0_vs_all	FBgn0261802	3.83449e-11	0.30127	0.704	0.694	7.66897e-08	CG42748	35442
0_vs_all	FBgn0024244	3.03595e-07	0.29973	0.495	0.517	0.000607191	drm	49638
0_vs_all	FBgn0086904	9.50326e-127	0.299704	0.962	0.914	1.90065e-123	Nacalpha	36409
0_vs_all	FBgn0004858	4.60702e-19	0.297273	0.546	0.443	9.21405e-16	elB	34844
0_vs_all	FBgn0003312	0	0.296427	0.802	0.562	0	sad	44858
0_vs_all	FBgn0011591	5.90804e-110	0.294498	0.532	0.245	1.18161e-106	fng	40314
0_vs_all	FBgn0038660	2.75611e-34	0.293686	0.369	0.417	5.51222e-31	CG14291	42266
0_vs_all	FBgn0001320	3.47039e-18	0.293605	0.778	0.729	6.94079e-15	kni	40287
0_vs_all	FBgn0030341	4.25769e-61	0.29209	0.727	0.665	8.51538e-58	p24-1	32140
0_vs_all	FBgn0025742	3.71315e-217	0.290606	0.758	0.594	7.42629e-214	mtm	33845
0_vs_all	FBgn0031049	4.06511e-15	0.290587	0.8	0.788	8.13022e-12	Sec61gamma	32968
0_vs_all	FBgn0002561	1.16128e-55	0.28612	0.761	0.63	2.32256e-52	l(1)sc	30983
0_vs_all	FBgn0037739	7.28974e-20	0.284947	0.625	0.56	1.45795e-16	CG12948	41187
0_vs_all	FBgn0032681	7.56285e-48	0.283316	0.705	0.592	1.51257e-44	CG10283	35102
0_vs_all	FBgn0011259	1.27988e-63	0.281004	0.784	0.736	2.55976e-60	Sema1a	34192
0_vs_all	FBgn0003502	2.14779e-17	0.278181	0.86	0.878	4.29558e-14	Btk29A	34132
0_vs_all	FBgn0082585	1.36442e-14	0.276806	0.793	0.758	2.72885e-11	sprt	246397
0_vs_all	FBgn0032897	2.6479e-161	0.27594	0.629	0.335	5.29579e-158	CG9336	35355
0_vs_all	FBgn0028969	1.60697e-30	0.275881	0.723	0.677	3.21394e-27	deltaCOP	45250
0_vs_all	FBgn0032006	1.21325e-71	0.273358	0.603	0.461	2.42649e-68	Pvr	34127
0_vs_all	FBgn0053207	1.07195e-13	0.273083	0.752	0.69	2.1439e-10	pxb	41899
0_vs_all	FBgn0035157	2.25373e-39	0.269857	0.656	0.59	4.50747e-36	CG13894	38086
0_vs_all	FBgn0034476	4.55947e-15	0.269392	0.6	0.562	9.11893e-12	Toll-7	37272
0_vs_all	FBgn0013469	9.50416e-159	0.268175	0.725	0.55	1.90083e-155	klu	39228
0_vs_all	FBgn0004102	6.6311e-18	0.267903	0.631	0.592	1.32622e-14	oc	31802
0_vs_all	FBgn0003892	1.45804e-11	0.267419	0.926	0.89	2.91608e-08	ptc	35851
0_vs_all	FBgn0032774	9.1771e-176	0.264383	0.594	0.307	1.83542e-172	CG17549	35212
0_vs_all	FBgn0085400	4.05185e-07	0.263942	0.676	0.63	0.00081037	side-V	37679
0_vs_all	FBgn0033844	2.6802e-59	0.262527	0.732	0.661	5.3604e-56	bbc	36496
0_vs_all	FBgn0003896	4.38824e-16	0.259217	0.631	0.617	8.77647e-13	tup	35147
0_vs_all	FBgn0003118	8.47423e-17	0.259176	0.768	0.75	1.69485e-13	pnt	42757
0_vs_all	FBgn0032284	3.84393e-159	0.259089	0.545	0.236	7.68785e-156	CG7294	34470
0_vs_all	FBgn0034797	0.510102	0.259075	0.543	0.562	1	nahoda	37641
0_vs_all	FBgn0259685	9.45969e-21	0.258979	0.74	0.796	1.89194e-17	crb	42896
0_vs_all	FBgn0243512	8.46782e-16	0.257687	0.46	0.535	1.69356e-12	puc	40958
0_vs_all	FBgn0031453	3.38275e-126	0.256339	0.998	0.996	6.7655e-123	Bacc	33462
0_vs_all	FBgn0040388	1.24704e-06	0.25416	0.593	0.571	0.00249408	boi	31229
0_vs_all	FBgn0266918	9.5627e-31	0.254142	0.805	0.79	1.91254e-27	CG32486	38367
0_vs_all	FBgn0028789	7.84119e-77	0.251829	0.842	0.747	1.56824e-73	Doc1	39039
0_vs_all	FBgn0026179	2.44058e-31	0.251647	0.82	0.74	4.88116e-28	siz	40327
0_vs_all	FBgn0003525	9.89873e-19	0.251427	0.917	0.907	1.97975e-15	stg	43466
0_vs_all	FBgn0004197	1.76885e-220	0.25101	0.498	0.144	3.5377e-217	Ser	43275
0_vs_all	FBgn0000043	4.36855e-74	0.250627	0.94	0.901	8.73709e-71	Act42A	35526
0_vs_all	FBgn0004567	3.32131e-22	0.250362	0.663	0.614	6.64263e-19	slp2	33608
1_vs_all	FBgn0001257	0	1.32024	0.964	0.787	0	ImpL2	38513
1_vs_all	FBgn0038134	2.7459e-119	1.11644	0.786	0.653	5.49179e-116	wntD	41633
1_vs_all	FBgn0038028	0	1.00596	1	0.978	0	CG10035	41511
1_vs_all	FBgn0003326	3.28406e-275	0.710086	0.942	0.791	6.56812e-272	sca	36411
1_vs_all	FBgn0026061	0	0.659626	0.926	0.672	0	Mipp1	39841
1_vs_all	FBgn0000216	4.43757e-276	0.646506	0.995	0.901	8.87514e-273	Brd	39620
1_vs_all	FBgn0000463	3.9403e-306	0.636455	0.998	0.93	7.88059e-303	Dl	42313
1_vs_all	FBgn0032489	2.18412e-276	0.624632	0.945	0.812	4.36824e-273	CG15480	34723
1_vs_all	FBgn0040809	3.53464e-268	0.621935	0.996	0.934	7.06927e-265	CG13465	50282
1_vs_all	FBgn0029123	8.83187e-140	0.60364	0.901	0.769	1.76637e-136	SoxN	44275
1_vs_all	FBgn0034514	5.18246e-259	0.597664	1	0.993	1.03649e-255	CG13427	37316
1_vs_all	FBgn0040984	0	0.596327	1	0.948	0	CG4440	50458
1_vs_all	FBgn0011704	3.94191e-247	0.595361	0.987	0.885	7.88382e-244	RnrS	36280
1_vs_all	FBgn0044028	7.20551e-172	0.57954	0.849	0.656	1.4411e-168	Notum	39751
1_vs_all	FBgn0002561	4.56506e-299	0.569752	0.854	0.626	9.13013e-296	l(1)sc	30983
1_vs_all	FBgn0020377	0	0.539624	0.954	0.767	0	Sr-CII	44219
1_vs_all	FBgn0004394	8.78571e-224	0.533072	0.778	0.539	1.75714e-220	pdm2	34673
1_vs_all	FBgn0028371	0	0.520744	0.976	0.794	0	jbug	43997
1_vs_all	FBgn0034479	6.92328e-273	0.518319	0.831	0.588	1.38466e-269	CG8654	37275
1_vs_all	FBgn0000490	3.45171e-181	0.516287	0.841	0.674	6.90343e-178	dpp	33432
1_vs_all	FBgn0002631	1.09572e-290	0.51523	0.964	0.799	2.19144e-287	E(spl)m5-HLH	43158
1_vs_all	FBgn0033855	6.8963e-218	0.501044	0.997	0.916	1.37926e-214	link	36509
1_vs_all	FBgn0085253	3.62013e-124	0.491451	0.887	0.755	7.24027e-121	CG34224	5740585
1_vs_all	FBgn0036007	3.00704e-169	0.485687	0.917	0.764	6.01408e-166	path	39106
1_vs_all	FBgn0004644	1.24098e-115	0.478303	0.792	0.673	2.48196e-112	hh	42737
1_vs_all	FBgn0002543	3.40281e-261	0.456898	0.998	0.882	6.80561e-258	robo2	44522
1_vs_all	FBgn0266801	2.79163e-48	0.45432	0.784	0.668	5.58325e-45	CG45263	50003
1_vs_all	FBgn0261560	7.32596e-293	0.451362	0.909	0.699	1.46519e-289	Thor	33569
1_vs_all	FBgn0003312	0	0.447082	0.843	0.572	0	sad	44858
1_vs_all	FBgn0036715	2.83464e-198	0.446905	0.787	0.578	5.66928e-195	Cad74A	39936
1_vs_all	FBgn0036494	1.34389e-154	0.441529	0.899	0.728	2.68778e-151	Toll-6	39663
1_vs_all	FBgn0002734	6.61574e-297	0.433565	0.883	0.656	1.32315e-293	E(spl)mdelta-HLH	43150
1_vs_all	FBgn0040296	3.812e-222	0.426249	0.987	0.893	7.62401e-219	Ocho	39621
1_vs_all	FBgn0015524	1.91712e-21	0.418505	0.393	0.251	3.83425e-18	otp	37364
1_vs_all	FBgn0010105	5.35947e-205	0.411561	0.91	0.747	1.07189e-201	comm	39717
1_vs_all	FBgn0025456	1.43691e-245	0.400651	0.936	0.774	2.87381e-242	CREG	42092
1_vs_all	FBgn0035257	0.672818	0.396641	0.64	0.585	1	CG12011	38211
1_vs_all	FBgn0031632	5.45504e-159	0.394331	0.986	0.896	1.09101e-155	CG15628	33681
1_vs_all	FBgn0010452	6.70292e-118	0.389732	0.938	0.8	1.34058e-114	trn	39491
1_vs_all	FBgn0000577	3.24435e-52	0.389659	0.752	0.66	6.4887e-49	en	36240
1_vs_all	FBgn0262624	9.08205e-299	0.388976	0.885	0.66	1.81641e-295	Tmhs	38251
1_vs_all	FBgn0041160	4.30278e-206	0.388261	0.904	0.75	8.60557e-203	comm2	39716
1_vs_all	FBgn0035726	1.799e-184	0.385238	0.952	0.823	3.59801e-181	CG9953	38763
1_vs_all	FBgn0010238	1.11208e-196	0.385017	0.984	0.807	2.22416e-193	Lac	36363
1_vs_all	FBgn0003430	2.5768e-33	0.384678	0.717	0.628	5.15361e-30	slp1	33607
1_vs_all	FBgn0000395	1.48704e-160	0.37871	0.873	0.719	2.97407e-157	cv-2	45280
1_vs_all	FBgn0017577	1.74669e-201	0.374235	0.927	0.763	3.49337e-198	Mcm5	41296
1_vs_all	FBgn0038150	1.74212e-284	0.373194	0.924	0.721	3.48424e-281	yellow-e3	41651
1_vs_all	FBgn0029114	6.8976e-194	0.371995	0.953	0.73	1.37952e-190	Tollo	44497
1_vs_all	FBgn0038353	1.39239e-64	0.371251	0.284	0.459	2.78477e-61	CG5399	41900
1_vs_all	FBgn0260642	1.22965e-213	0.364565	0.917	0.723	2.45931e-210	Antp	40835
1_vs_all	FBgn0264493	1.234e-118	0.362835	0.969	0.883	2.46801e-115	rdx	41704
1_vs_all	FBgn0003731	1.20266e-201	0.362587	0.962	0.775	2.40532e-198	Egfr	37455
1_vs_all	FBgn0265140	1.66603e-276	0.361586	0.872	0.638	3.33207e-273	Meltrin	3772109
1_vs_all	FBgn0263240	1.8601e-278	0.359527	0.927	0.75	3.72021e-275	Coop	35677
1_vs_all	FBgn0264090	8.15583e-243	0.358645	0.954	0.758	1.63117e-239	CG43759	32889
1_vs_all	FBgn0002735	4.19834e-237	0.357915	0.974	0.84	8.39668e-234	E(spl)mgamma-HLH	43151
1_vs_all	FBgn0027660	1.39968e-240	0.34699	0.941	0.754	2.79937e-237	blot	39939
1_vs_all	FBgn0026320	1.46855e-149	0.346131	0.999	0.94	2.9371e-146	Tom	39619
1_vs_all	FBgn0003463	1.49399e-26	0.346013	0.904	0.825	2.98798e-23	sog	32498
1_vs_all	FBgn0023526	5.12323e-160	0.344968	0.988	0.884	1.02465e-156	CG2865	31217
1_vs_all	FBgn0030251	1.51876e-154	0.343705	0.753	0.55	3.03752e-151	CG2145	32027
1_vs_all	FBgn0267001	8.62741e-254	0.338524	0.99	0.792	1.72548e-250	Ten-a	32183
1_vs_all	FBgn0002629	8.30684e-241	0.334578	0.987	0.861	1.66137e-237	E(spl)m4-BFM	43157
1_vs_all	FBgn0022338	4.01636e-173	0.33148	0.97	0.851	8.03272e-170	dnk	42273
1_vs_all	FBgn0085424	2.0486e-117	0.326505	0.855	0.694	4.09721e-114	nub	34669
1_vs_all	FBgn0036684	1.63339e-239	0.323427	0.854	0.66	3.26679e-236	CG3764	39902
1_vs_all	FBgn0260746	3.13306e-25	0.323342	0.628	0.56	6.26612e-22	Ect3	41457
1_vs_all	FBgn0025776	4.45415e-79	0.322454	0.702	0.574	8.90831e-76	ind	2768974
1_vs_all	FBgn0001235	1.55688e-140	0.320776	0.999	0.967	3.11376e-137	hth	41273
1_vs_all	FBgn0284084	2.17754e-39	0.314974	0.703	0.605	4.35508e-36	wg	34009
1_vs_all	FBgn0014343	3.94593e-45	0.308658	0.809	0.709	7.89186e-42	mirr	39441
1_vs_all	FBgn0033652	2.14152e-179	0.305991	0.759	0.527	4.28304e-176	ths	36258
1_vs_all	FBgn0001090	2.7101e-149	0.294608	0.999	0.9	5.42021e-146	bnb	32872
1_vs_all	FBgn0004456	4.09324e-226	0.288159	0.919	0.715	8.18647e-223	mew	32275
1_vs_all	FBgn0030870	2.20681e-180	0.284414	0.991	0.865	4.41363e-177	CG6398	32761
1_vs_all	FBgn0000591	5.33054e-178	0.282534	0.968	0.856	1.06611e-174	E(spl)m8-HLH	43161
1_vs_all	FBgn0000180	7.75589e-195	0.278338	0.989	0.852	1.55118e-191	bib	34330
1_vs_all	FBgn0263236	1.60601e-154	0.275829	0.817	0.639	3.21203e-151	SP1029	53473
1_vs_all	FBgn0003984	1.28548e-49	0.274646	0.689	0.563	2.57095e-46	vn	38657
1_vs_all	FBgn0003892	9.853e-91	0.271886	0.976	0.886	1.9706e-87	ptc	35851
1_vs_all	FBgn0000658	8.25085e-187	0.268228	0.88	0.713	1.65017e-183	fj	37089
1_vs_all	FBgn0004956	8.25184e-159	0.26547	0.779	0.605	1.65037e-155	upd1	32813
1_vs_all	FBgn0038981	2.40646e-281	0.265451	0.841	0.656	4.81292e-278	CG5346	42653
1_vs_all	FBgn0003517	1.3923e-171	0.263458	1	0.997	2.7846e-168	sta	31106
1_vs_all	FBgn0035315	2.12142e-122	0.263048	0.996	0.908	4.24284e-119	CG8960	38280
1_vs_all	FBgn0035954	3.46551e-20	0.26296	0.813	0.731	6.93103e-17	Doc3	39036
1_vs_all	FBgn0015221	1.31747e-143	0.261938	0.996	0.905	2.63494e-140	Fer2LCH	44965
1_vs_all	FBgn0002593	2.1454e-162	0.261315	1	0.999	4.29079e-159	RpLP1	33214
1_vs_all	FBgn0004867	8.04761e-175	0.261159	1	0.998	1.60952e-171	RpS2	34309
1_vs_all	FBgn0037007	2.15502e-172	0.260698	0.983	0.857	4.31004e-169	CG5059	40278
1_vs_all	FBgn0035542	3.6268e-155	0.260338	0.915	0.781	7.2536e-152	DOR	38543
1_vs_all	FBgn0001987	1.18071e-254	0.254219	0.865	0.621	2.36142e-251	Gli	34927
1_vs_all	FBgn0036213	4.46852e-150	0.25416	1	0.997	8.93704e-147	RpL10Ab	39338
1_vs_all	FBgn0034225	8.04509e-156	0.25148	0.801	0.662	1.60902e-152	veil	36968
2_vs_all	FBgn0083973	1.23433e-160	1.82982	0.831	0.875	2.46866e-157	dunk	4379900
2_vs_all	FBgn0004389	8.03683e-48	1.73668	0.695	0.764	1.60737e-44	bnk	43687
2_vs_all	FBgn0051813	4.71178e-08	1.67938	0.588	0.714	9.42357e-05	CG31813	318957
2_vs_all	FBgn0031393	6.22394e-50	1.66565	0.681	0.761	1.24479e-46	CG15382	33391
2_vs_all	FBgn0031718	6.41396e-45	1.56692	0.644	0.785	1.28279e-41	CG14014	33784
2_vs_all	FBgn0031435	1.19958e-110	1.55549	0.81	0.888	2.39916e-107	Elba2	33442
2_vs_all	FBgn0038566	3.65671e-51	1.54667	0.741	0.849	7.31343e-48	CG14317	42161
2_vs_all	FBgn0001174	3.44427e-129	1.53257	0.857	0.914	6.88855e-126	halo	33334
2_vs_all	FBgn0013755	1.40318e-24	1.47821	0.667	0.801	2.80636e-21	Bro	38202
2_vs_all	FBgn0000227	1.34312e-11	1.47367	0.727	0.845	2.68623e-08	Bsg25A	33669
2_vs_all	FBgn0004052	5.24657e-84	1.43094	0.817	0.905	1.04931e-80	Z600	39673
2_vs_all	FBgn0031621	1.2603e-42	1.42283	0.715	0.812	2.5206e-39	Elba3	33670
2_vs_all	FBgn0032876	2.76666e-08	1.36794	0.52	0.803	5.53332e-05	Cen	35330
2_vs_all	FBgn0043854	6.61214e-09	1.36747	0.597	0.817	1.32243e-05	slam	33890
2_vs_all	FBgn0015949	9.62563e-31	1.34452	0.779	0.883	1.92513e-27	hrg	49636
2_vs_all	FBgn0033275	0.883154	1.31391	0.536	0.682	1	CG14756	35798
2_vs_all	FBgn0260780	3.61265e-32	1.29544	0.719	0.838	7.2253e-29	wisp	32152
2_vs_all	FBgn0000228	0.503146	1.28352	0.588	0.773	1	Bsg25D	33757
2_vs_all	FBgn0039544	0.626064	1.26693	0.592	0.783	1	CG12877	43333
2_vs_all	FBgn0029996	2.70033e-06	1.24253	0.698	0.824	0.00540065	UbcE2H	31728
2_vs_all	FBgn0036810	4.29902e-38	1.23325	0.624	0.763	8.59803e-35	CG6885	40041
2_vs_all	FBgn0085243	1.48565e-179	1.2321	0.872	0.942	2.97131e-176	CG34214	5740774
2_vs_all	FBgn0035569	3.21238e-06	1.21572	0.488	0.7	0.00642477	CG15876	38573
2_vs_all	FBgn0036349	3.75767e-146	1.20717	0.895	0.937	7.51534e-143	SNCF	39496
2_vs_all	FBgn0035257	0.554404	1.1911	0.529	0.6	1	CG12011	38211
2_vs_all	FBgn0259212	0.000890234	1.18551	0.647	0.818	1	cno	40620
2_vs_all	FBgn0000411	1.70548e-08	1.18278	0.724	0.811	3.41096e-05	D	39570
2_vs_all	FBgn0023528	0.366101	1.1795	0.691	0.841	1	CG2924	31214
2_vs_all	FBgn0037624	0.00216877	1.15193	0.754	0.914	1	CG8223	41045
2_vs_all	FBgn0000183	2.57114e-11	1.14193	0.616	0.752	5.14228e-08	BicD	35051
2_vs_all	FBgn0037844	1.62355e-36	1.1418	0.681	0.856	3.2471e-33	CG4570	41306
2_vs_all	FBgn0036030	4.82697e-09	1.12206	0.74	0.882	9.65394e-06	CG6767	39132
2_vs_all	FBgn0032897	5.18086e-55	1.10912	0.171	0.415	1.03617e-51	CG9336	35355
2_vs_all	FBgn0016697	1.38944e-05	1.10563	0.754	0.906	0.0277888	Prosalpha5	36951
2_vs_all	FBgn0262813	1.17602e-46	1.09775	0.6	0.706	2.35205e-43	CG43184	12798242
2_vs_all	FBgn0266756	7.36e-57	1.09494	0.857	0.931	1.472e-53	btsz	3346167
2_vs_all	FBgn0001168	0.303236	1.09327	0.715	0.848	1	h	38995
2_vs_all	FBgn0004419	1.56333e-15	1.09314	0.819	0.943	3.12666e-12	me31B	34364
2_vs_all	FBgn0002638	1.35299e-13	1.06473	0.848	0.955	2.70598e-10	Rcc1	38669
2_vs_all	FBgn0004795	3.35505e-10	1.05495	0.484	0.824	6.7101e-07	retn	45976
2_vs_all	FBgn0023175	0.0601328	1.04827	0.759	0.911	1	Prosalpha7	36018
2_vs_all	FBgn0029134	4.06437e-08	1.04137	0.802	0.933	8.12875e-05	Prosbeta5	45269
2_vs_all	FBgn0003462	4.92872e-15	1.03883	0.69	0.853	9.85744e-12	Sod1	39251
2_vs_all	FBgn0001077	0.788686	1.03732	0.568	0.826	1	ftz	40834
2_vs_all	FBgn0032335	9.92995e-81	1.0318	0.771	0.901	1.98599e-77	CG14915	34536
2_vs_all	FBgn0003231	9.93523e-24	1.02599	0.643	0.836	1.98705e-20	ref(2)P	35246
2_vs_all	FBgn0250843	0.37797	1.02117	0.758	0.913	1	Prosalpha6	34359
2_vs_all	FBgn0026380	0.3366	1.01152	0.742	0.901	1	Prosbeta3	41079
2_vs_all	FBgn0036980	2.13957e-27	1.00412	0.61	0.731	4.27915e-24	RhoBTB	40249
2_vs_all	FBgn0032884	0.0281166	1.00351	0.761	0.917	1	Pomp	35342
2_vs_all	FBgn0001078	4.20739e-18	1.00166	0.567	0.691	8.41477e-15	ftz-f1	40045
2_vs_all	FBgn0032377	0.626802	0.992998	0.636	0.786	1	CG14937	34591
2_vs_all	FBgn0010590	0.0229688	0.989741	0.731	0.906	1	Prosbeta1	46058
2_vs_all	FBgn0002872	1.16777e-15	0.985635	0.59	0.652	2.33553e-12	mu2	38257
2_vs_all	FBgn0035601	0.00538459	0.977269	0.73	0.889	1	Uev1A	38613
2_vs_all	FBgn0000606	0.000496343	0.974139	0.577	0.755	0.992686	eve	36039
2_vs_all	FBgn0031896	6.36435e-14	0.970646	0.608	0.737	1.27287e-10	CG4502	34002
2_vs_all	FBgn0037149	0.00092647	0.957599	0.667	0.904	1	CG14561	40447
2_vs_all	FBgn0029931	4.75053e-10	0.948707	0.637	0.805	9.50105e-07	CG14427	31651
2_vs_all	FBgn0030336	8.51146e-13	0.943838	0.492	0.672	1.70229e-09	CG1578	32135
2_vs_all	FBgn0031434	2.77467e-10	0.939964	0.556	0.867	5.54933e-07	insv	33441
2_vs_all	FBgn0002284	0.295888	0.938942	0.735	0.893	1	Prosbeta6	39855
2_vs_all	FBgn0086134	1.12398e-09	0.927689	0.671	0.861	2.24796e-06	Prosalpha2	41531
2_vs_all	FBgn0037261	0.000310481	0.925197	0.833	0.955	0.620962	CG9775	40576
2_vs_all	FBgn0263971	0.000845736	0.913352	0.486	0.687	1	CG43725	14462740
2_vs_all	FBgn0002985	3.33816e-11	0.908089	0.58	0.79	6.67633e-08	odd	33583
2_vs_all	FBgn0001150	1.64077e-34	0.904172	0.627	0.741	3.28153e-31	gt	31227
2_vs_all	FBgn0033879	1.87559e-12	0.902994	0.642	0.837	3.75117e-09	Echs1	36536
2_vs_all	FBgn0024921	0.444176	0.896767	0.611	0.881	1	Tnpo	38721
2_vs_all	FBgn0015321	0.510068	0.891233	0.643	0.794	1	Ubc4	39133
2_vs_all	FBgn0005632	0.0439058	0.888927	0.483	0.64	1	faf	43749
2_vs_all	FBgn0028693	1.11726e-08	0.877475	0.721	0.91	2.23452e-05	Rpn12	39845
2_vs_all	FBgn0016070	8.41568e-20	0.877237	0.503	0.726	1.68314e-16	smg	39034
2_vs_all	FBgn0036661	2.35482e-18	0.872092	0.707	0.883	4.70965e-15	CG9705	39875
2_vs_all	FBgn0039132	2.41064e-16	0.871045	0.587	0.683	4.82128e-13	AP-1sigma	42835
2_vs_all	FBgn0002932	0.000303801	0.859926	0.757	0.906	0.607602	neur	41085
2_vs_all	FBgn0010109	3.0131e-11	0.855803	0.623	0.816	6.02619e-08	dpn	35800
2_vs_all	FBgn0001325	1.50472e-08	0.853404	0.668	0.807	3.00945e-05	Kr	38012
2_vs_all	FBgn0283521	1.19373e-256	0.852885	0.946	0.99	2.38746e-253	lola	44548
2_vs_all	FBgn0053181	7.26483e-45	0.850869	0.59	0.7	1.45297e-41	CG33181	318916
2_vs_all	FBgn0000721	2.23485e-06	0.850734	0.561	0.676	0.00446969	for	44817
2_vs_all	FBgn0262782	0.291171	0.836643	0.56	0.764	1	Mdh1	34414
2_vs_all	FBgn0039972	4.9912e-22	0.828685	0.464	0.501	9.98239e-19	CG17018	49895
2_vs_all	FBgn0028978	1.19715e-37	0.827309	0.654	0.842	2.3943e-34	trbl	43999
2_vs_all	FBgn0031148	1.10251e-05	0.820988	0.629	0.796	0.0220502	Cbs	33081
2_vs_all	FBgn0259916	0.0917506	0.819138	0.579	0.747	1	CG42445	8674111
2_vs_all	FBgn0250869	2.75512e-168	0.814793	0.238	0.665	5.51024e-165	CG42240	7354471
2_vs_all	FBgn0037024	3.37557e-14	0.81444	0.618	0.794	6.75114e-11	tzn	40299
2_vs_all	FBgn0261394	4.56784e-10	0.806604	0.648	0.814	9.13568e-07	Prosalpha3	37378
2_vs_all	FBgn0016053	7.24832e-14	0.806097	0.613	0.735	1.44966e-10	pgc	5740599
2_vs_all	FBgn0000173	1.97619e-06	0.805517	0.831	0.932	0.00395238	ben	32358
2_vs_all	FBgn0036111	0.275623	0.802343	0.764	0.904	1	Aps	39226
2_vs_all	FBgn0003041	2.05116e-17	0.796265	0.531	0.858	4.10233e-14	pbl	38879
2_vs_all	FBgn0036372	0.000219152	0.792638	0.638	0.814	0.438303	Abp1	39520
2_vs_all	FBgn0261873	4.4952e-06	0.792121	0.693	0.894	0.0089904	sdt	44861
2_vs_all	FBgn0040752	1.7109e-15	0.789691	0.64	0.866	3.42181e-12	Prosap	50225
2_vs_all	FBgn0003720	2.06928e-32	0.789236	0.593	0.69	4.13857e-29	tll	43656
2_vs_all	FBgn0004066	3.21968e-38	0.787698	0.622	0.894	6.43936e-35	Prosalpha4	32584
2_vs_all	FBgn0003447	0.0928046	0.783678	0.715	0.865	1	sn	31717
2_vs_all	FBgn0003145	0.828653	0.775414	0.637	0.81	1	prd	34629
2_vs_all	FBgn0004053	0.00018555	0.774932	0.512	0.729	0.3711	zen	40828
2_vs_all	FBgn0017457	2.3512e-16	0.766405	0.651	0.839	4.7024e-13	U2af38	33201
2_vs_all	FBgn0029079	1.51952e-06	0.761601	0.551	0.749	0.00303904	icln	36997
2_vs_all	FBgn0011327	3.30202e-21	0.760347	0.693	0.877	6.60404e-18	Uch-L5	39102
2_vs_all	FBgn0013749	9.08377e-18	0.759699	0.673	0.845	1.81675e-14	Arf102F	43823
2_vs_all	FBgn0263933	6.0499e-60	0.759025	0.288	0.561	1.20998e-56	ebi	33212
2_vs_all	FBgn0026361	3.38463e-43	0.758983	0.642	0.862	6.76926e-40	Sep5	43990
2_vs_all	FBgn0261524	1.03006e-07	0.758258	0.502	0.668	0.000206012	lic	32257
2_vs_all	FBgn0032596	1.47094e-05	0.753952	0.756	0.936	0.0294189	Prosbeta4	34999
2_vs_all	FBgn0036428	2.34803e-30	0.738422	0.592	0.854	4.69607e-27	Gbs-70E	39588
2_vs_all	FBgn0003300	1.81647e-11	0.737889	0.635	0.827	3.63293e-08	run	33059
2_vs_all	FBgn0037468	0.96322	0.736565	0.852	0.967	1	CG1943	40844
2_vs_all	FBgn0017558	0.663727	0.731717	0.453	0.573	1	Pdk	35970
2_vs_all	FBgn0050499	1.03479e-15	0.731261	0.676	0.885	2.06958e-12	CG30499	35692
2_vs_all	FBgn0042199	0.0632434	0.72606	0.492	0.662	1	CG13713	59233
2_vs_all	FBgn0000064	2.57574e-14	0.720427	0.663	0.831	5.15148e-11	Ald	43183
2_vs_all	FBgn0260003	4.3227e-110	0.720359	0.274	0.645	8.6454e-107	Dys	42327
2_vs_all	FBgn0043002	4.63493e-42	0.695551	0.691	0.879	9.26985e-39	Chrac-14	3772329
2_vs_all	FBgn0037007	0.495037	0.692607	0.675	0.897	1	CG5059	40278
2_vs_all	FBgn0024188	4.13629e-51	0.68984	0.644	0.867	8.27258e-48	san	44724
2_vs_all	FBgn0051549	0.528979	0.687523	0.623	0.808	1	CG31549	40689
2_vs_all	FBgn0011661	9.03799e-32	0.686164	0.519	0.706	1.8076e-28	Moe	31816
2_vs_all	FBgn0038771	1.99046e-19	0.682961	0.654	0.86	3.98092e-16	CG4390	42396
2_vs_all	FBgn0028743	5.22447e-07	0.679428	0.589	0.76	0.00104489	Dhit	37037
2_vs_all	FBgn0086691	3.51101e-09	0.678991	0.6	0.813	7.02202e-06	UK114	34897
2_vs_all	FBgn0035959	2.43881e-88	0.66182	0.429	0.742	4.87761e-85	CG4911	39043
2_vs_all	FBgn0261458	5.54756e-93	0.661712	0.494	0.772	1.10951e-89	capt	45233
2_vs_all	FBgn0034046	3.80518e-106	0.661177	0.392	0.712	7.61037e-103	tun	36743
2_vs_all	FBgn0267727	3.26292e-15	0.660641	0.74	0.906	6.52583e-12	Pen	34338
2_vs_all	FBgn0041094	0.0166237	0.659247	0.843	0.962	1	scyl	39270
2_vs_all	FBgn0000253	5.53177e-172	0.656189	0.984	0.995	1.10635e-168	Cam	36329
2_vs_all	FBgn0036735	2.51478e-10	0.656088	0.529	0.678	5.02956e-07	Edc3	39957
2_vs_all	FBgn0034345	4.96279e-11	0.656065	0.629	0.833	9.92558e-08	CG5174	37117
2_vs_all	FBgn0027052	1.63637e-21	0.653054	0.541	0.67	3.27274e-18	STUB1	34433
2_vs_all	FBgn0010421	4.08829e-19	0.644643	0.569	0.781	8.17657e-16	TfIIFbeta	41290
2_vs_all	FBgn0024833	0.0192145	0.644181	0.548	0.694	1	AP-1mu	41150
2_vs_all	FBgn0030864	1.59755e-13	0.642937	0.596	0.765	3.19511e-10	CG8173	32753
2_vs_all	FBgn0266129	1.04863e-187	0.642469	0.23	0.644	2.09726e-184	lov	38007
2_vs_all	FBgn0266696	1.77174e-18	0.63876	0.63	0.851	3.54349e-15	Svil	38306
2_vs_all	FBgn0001098	2.00407e-15	0.629714	0.666	0.859	4.00814e-12	Gdh	42832
2_vs_all	FBgn0035811	4.80811e-50	0.628123	0.615	0.853	9.61623e-47	CG12262	38864
2_vs_all	FBgn0010774	0.000730353	0.625791	0.852	0.979	1	Ref1	44029
2_vs_all	FBgn0035945	0.182394	0.625671	0.567	0.723	1	CG5026	39026
2_vs_all	FBgn0028408	6.24958e-51	0.625248	0.648	0.867	1.24992e-47	Drep2	35955
2_vs_all	FBgn0019686	2.01382e-60	0.624879	0.446	0.748	4.02764e-57	lok	35288
2_vs_all	FBgn0050015	1.33522e-29	0.624491	0.644	0.806	2.67044e-26	CG30015	36147
2_vs_all	FBgn0016926	3.73357e-05	0.624075	0.639	0.799	0.0746713	Pino	33288
2_vs_all	FBgn0000246	1.5374e-25	0.62366	0.369	0.592	3.0748e-22	c(3)G	47765
2_vs_all	FBgn0283741	1.2455e-19	0.623531	0.488	0.671	2.491e-16	prage	31136
2_vs_all	FBgn0004049	3.01674e-65	0.622874	0.647	0.846	6.03347e-62	yrt	41656
2_vs_all	FBgn0259745	7.53035e-142	0.615988	0.982	0.995	1.50607e-138	wech	44653
2_vs_all	FBgn0010905	6.41503e-73	0.615046	0.488	0.702	1.28301e-69	Spn	46194
2_vs_all	FBgn0000489	1.21163e-06	0.612278	0.588	0.733	0.00242326	Pka-C3	39733
2_vs_all	FBgn0038476	1.477e-139	0.611779	0.964	0.994	2.954e-136	kuk	42063
2_vs_all	FBgn0028685	2.33587e-27	0.600569	0.697	0.883	4.67173e-24	Rpt4	31567
2_vs_all	FBgn0034091	4.39894e-64	0.597438	0.531	0.753	8.79788e-61	mrj	36797
2_vs_all	FBgn0030551	0.583772	0.596229	0.599	0.769	1	CG11674	32374
2_vs_all	FBgn0062440	8.15275e-12	0.59544	0.585	0.755	1.63055e-08	EMRE	37071
2_vs_all	FBgn0037106	3.81252e-41	0.593589	0.531	0.728	7.62505e-38	CG11307	40400
2_vs_all	FBgn0025641	0.789439	0.592294	0.503	0.684	1	DAAM	31075
2_vs_all	FBgn0037643	1.63529e-06	0.589649	0.593	0.768	0.00327058	ScsbetaA	41067
2_vs_all	FBgn0033000	3.91304e-103	0.586683	0.628	0.869	7.82609e-100	CG14464	3355132
2_vs_all	FBgn0023174	1.09707e-34	0.579485	0.673	0.899	2.19414e-31	Prosbeta2	39628
2_vs_all	FBgn0039163	5.2067e-56	0.57761	0.539	0.809	1.04134e-52	CG5515	42875
2_vs_all	FBgn0011761	2.67296e-128	0.577486	0.271	0.591	5.34592e-125	dhd	31444
2_vs_all	FBgn0010352	7.44352e-54	0.575884	0.543	0.774	1.4887e-50	Nc73EF	39899
2_vs_all	FBgn0039849	0.035419	0.574413	0.56	0.65	1	CG11334	43713
2_vs_all	FBgn0260439	3.4101e-92	0.574379	0.68	0.897	6.82021e-89	Pp2A-29B	2768940
2_vs_all	FBgn0002673	7.26576e-37	0.573338	0.508	0.54	1.45315e-33	twe	34954
2_vs_all	FBgn0036641	1.85927e-64	0.572689	0.646	0.863	3.71854e-61	Smn	39844
2_vs_all	FBgn0038428	1.52509e-16	0.572082	0.537	0.761	3.05017e-13	CG14894	41993
2_vs_all	FBgn0005655	2.04527e-08	0.570843	0.868	0.972	4.09054e-05	PCNA	37290
2_vs_all	FBgn0032725	1.19044e-39	0.569654	0.697	0.904	2.38088e-36	Nedd8	35151
2_vs_all	FBgn0037290	0.985611	0.569121	0.435	0.461	1	CG1124	40613
2_vs_all	FBgn0001180	2.67259e-08	0.568313	0.537	0.754	5.34519e-05	hb	41032
2_vs_all	FBgn0004143	0.000368084	0.565391	0.466	0.611	0.736168	nullo	31652
2_vs_all	FBgn0021776	5.51658e-22	0.558358	0.608	0.9	1.10332e-18	mira	42379
2_vs_all	FBgn0039350	8.28899e-08	0.55662	0.739	0.923	0.00016578	jigr1	43093
2_vs_all	FBgn0004888	2.41047e-34	0.55604	0.657	0.896	4.82094e-31	Scsalpha1	38447
2_vs_all	FBgn0000405	5.09152e-13	0.555386	0.696	0.902	1.0183e-09	CycB	37618
2_vs_all	FBgn0004507	1.12654e-37	0.551457	0.567	0.654	2.25309e-34	GlyP	33386
2_vs_all	FBgn0052473	5.23503e-09	0.551305	0.513	0.638	1.04701e-05	CG32473	41636
2_vs_all	FBgn0034117	4.32935e-147	0.547937	0.44	0.711	8.6587e-144	CG7997	36829
2_vs_all	FBgn0003448	2.257e-08	0.54782	0.656	0.808	4.51401e-05	sna	34908
2_vs_all	FBgn0033005	6.90406e-66	0.544377	0.516	0.726	1.38081e-62	CG3107	35475
2_vs_all	FBgn0015926	3.55931e-218	0.544053	0.234	0.677	7.11861e-215	dah	32459
2_vs_all	FBgn0250837	0.64753	0.54322	0.878	0.977	1	dUTPase	34529
2_vs_all	FBgn0000166	3.32192e-69	0.541227	0.511	0.454	6.64385e-66	bcd	40830
2_vs_all	FBgn0039923	2.26264e-13	0.540918	0.758	0.924	4.52527e-10	MED26	43816
2_vs_all	FBgn0260484	9.8792e-51	0.53903	0.212	0.429	1.97584e-47	HIP	318211
2_vs_all	FBgn0038252	0.00636641	0.538498	0.413	0.499	1	BigH1	41780
2_vs_all	FBgn0029676	9.38662e-199	0.532722	0.257	0.705	1.87732e-195	HIP-R	31335
2_vs_all	FBgn0025864	6.90738e-23	0.531914	0.535	0.768	1.38148e-19	Crag	31800
2_vs_all	FBgn0037537	0.116827	0.53116	0.568	0.676	1	CG2767	40946
2_vs_all	FBgn0031381	1.40654e-21	0.526415	0.643	0.872	2.81307e-18	Npc2a	33374
2_vs_all	FBgn0033519	5.3744e-22	0.523484	0.603	0.777	1.07488e-18	CG11825	36099
2_vs_all	FBgn0036927	5.69818e-32	0.52289	0.669	0.88	1.13964e-28	Gabat	40188
2_vs_all	FBgn0013746	6.14174e-131	0.52007	0.556	0.782	1.22835e-127	alien	34225
2_vs_all	FBgn0259176	1.1508e-26	0.519785	0.74	0.931	2.30159e-23	bun	34665
2_vs_all	FBgn0030520	0.182173	0.51786	0.859	0.97	1	Pdcd4	32337
2_vs_all	FBgn0010382	1.14366e-07	0.515344	0.803	0.944	0.000228731	CycE	34924
2_vs_all	FBgn0047135	5.39612e-26	0.514889	0.757	0.936	1.07922e-22	CG32276	251645
2_vs_all	FBgn0000251	0.185411	0.514732	0.525	0.674	1	cad	35341
2_vs_all	FBgn0283450	1.08695e-57	0.511565	0.7	0.9	2.17389e-54	Glo1	35656
2_vs_all	FBgn0016691	2.01935e-09	0.510546	0.644	0.913	4.0387e-06	ATPsynO	41845
2_vs_all	FBgn0035499	5.18212e-57	0.509538	0.46	0.761	1.03642e-53	Chd64	38490
2_vs_all	FBgn0033926	9.38899e-148	0.507549	0.414	0.802	1.8778e-144	Arc1	36595
2_vs_all	FBgn0036887	7.27534e-35	0.504438	0.538	0.727	1.45507e-31	CG9231	40130
2_vs_all	FBgn0051092	0.024095	0.498637	0.434	0.496	1	LpR2	43105
2_vs_all	FBgn0010313	2.37972e-17	0.495473	0.789	0.974	4.75944e-14	corto	40616
2_vs_all	FBgn0001320	9.38412e-87	0.492386	0.431	0.777	1.87682e-83	kni	40287
2_vs_all	FBgn0001124	0.00756687	0.487806	0.607	0.784	1	Got1	36782
2_vs_all	FBgn0039970	3.68962e-11	0.482218	0.507	0.58	7.37925e-08	CG17508	49893
2_vs_all	FBgn0029715	5.29302e-67	0.479503	0.673	0.888	1.0586e-63	CG11444	31388
2_vs_all	FBgn0044826	3.4228e-45	0.473817	0.671	0.893	6.8456e-42	Pak3	41995
2_vs_all	FBgn0083961	2.65993e-32	0.473658	0.572	0.754	5.31986e-29	CG34125	4379886
2_vs_all	FBgn0261434	6.59774e-21	0.473584	0.581	0.679	1.31955e-17	hkb	40549
2_vs_all	FBgn0000318	1.02392e-33	0.470385	0.668	0.91	2.04783e-30	cl	43938
2_vs_all	FBgn0010226	8.46081e-64	0.469483	0.507	0.799	1.69216e-60	GstS1	36927
2_vs_all	FBgn0038013	7.78459e-48	0.469273	0.489	0.692	1.55692e-44	CG10038	41495
2_vs_all	FBgn0027657	7.56256e-25	0.468525	0.487	0.785	1.51251e-21	glob1	41930
2_vs_all	FBgn0043806	0.000362228	0.467688	0.026	0.12	0.724456	CG32032	192535
2_vs_all	FBgn0035438	1.40822e-10	0.467685	0.578	0.748	2.81644e-07	PHGPx	38413
2_vs_all	FBgn0266418	5.01625e-82	0.466611	0.567	0.82	1.00325e-78	wake	42676
2_vs_all	FBgn0037913	1.16879e-129	0.466604	0.524	0.776	2.33758e-126	fabp	3772232
2_vs_all	FBgn0029997	1.50366e-06	0.465964	0.497	0.569	0.00300732	CG2258	31729
2_vs_all	FBgn0046692	9.04383e-05	0.46545	0.563	0.652	0.180877	Stlk	3355135
2_vs_all	FBgn0031030	9.06467e-21	0.457225	0.572	0.758	1.81293e-17	Tao	32948
2_vs_all	FBgn0031418	3.6928e-44	0.455622	0.559	0.801	7.38559e-41	CG3609	33421
2_vs_all	FBgn0000659	2.74552e-48	0.454596	0.509	0.738	5.49104e-45	fkh	43383
2_vs_all	FBgn0262867	1.89181e-93	0.451659	0.534	0.759	3.78363e-90	Ptr	35546
2_vs_all	FBgn0000150	2.17937e-16	0.446211	0.932	0.987	4.35874e-13	awd	43739
2_vs_all	FBgn0015359	0.00303254	0.445534	0.536	0.688	1	CG2034	38287
2_vs_all	FBgn0024558	5.65706e-25	0.44508	0.606	0.776	1.13141e-21	Dph5	42663
2_vs_all	FBgn0031126	4.09113e-14	0.443946	0.495	0.572	8.18226e-11	Cyp6v1	33056
2_vs_all	FBgn0029092	1.53279e-07	0.443714	0.522	0.655	0.000306557	ced-6	35971
2_vs_all	FBgn0000117	1.58333e-36	0.442962	0.765	0.942	3.16666e-33	arm	31151
2_vs_all	FBgn0037470	3.47306e-249	0.442133	0.266	0.727	6.94612e-246	Tailor	40847
2_vs_all	FBgn0029907	0.537947	0.441749	0.68	0.849	1	Atx-1	31624
2_vs_all	FBgn0031663	9.85662e-72	0.437765	0.532	0.807	1.97132e-68	CG8891	33718
2_vs_all	FBgn0270926	1.0884e-44	0.435692	0.423	0.653	2.17679e-41	AsnS	2768965
2_vs_all	FBgn0027506	0.000267307	0.432708	0.432	0.56	0.534615	EDTP	36959
2_vs_all	FBgn0026252	1.60544e-48	0.43109	0.579	0.748	3.21087e-45	msk	44747
2_vs_all	FBgn0027547	1.98402e-24	0.430079	0.579	0.78	3.96804e-21	CG1927	38262
2_vs_all	FBgn0016122	0	0.429807	0.281	0.777	0	Acer	34189
2_vs_all	FBgn0000382	1.50592e-43	0.42895	0.521	0.531	3.01184e-40	csw	45278
2_vs_all	FBgn0003002	1.87636e-99	0.428466	0.394	0.796	3.75272e-96	opa	40605
2_vs_all	FBgn0004102	3.2817e-110	0.42773	0.314	0.635	6.5634e-107	oc	31802
2_vs_all	FBgn0000542	2.5438e-177	0.427426	0.342	0.776	5.0876e-174	ec	31339
2_vs_all	FBgn0250850	6.75806e-134	0.426704	0.234	0.532	1.35161e-130	rig	37335
2_vs_all	FBgn0024150	2.10309e-11	0.426185	0.484	0.68	4.20617e-08	Ac78C	40333
2_vs_all	FBgn0063670	5.24234e-174	0.42483	0.52	0.818	1.04847e-170	CG40228	5740664
2_vs_all	FBgn0027084	8.74678e-137	0.424288	0.287	0.7	1.74936e-133	LysRS	31904
2_vs_all	FBgn0001087	1.38363e-58	0.422418	0.284	0.562	2.76726e-55	g	44819
2_vs_all	FBgn0000667	1.23811e-18	0.419837	0.46	0.672	2.47622e-15	Actn	31166
2_vs_all	FBgn0030373	4.41719e-218	0.417736	0.361	0.74	8.83438e-215	moon	32176
2_vs_all	FBgn0027087	1.57453e-10	0.416177	0.571	0.591	3.14907e-07	HisRS	32841
2_vs_all	FBgn0010602	1.09034e-64	0.414437	0.704	0.917	2.18069e-61	lwr	33226
2_vs_all	FBgn0034451	1.02104e-143	0.407453	0.269	0.665	2.04207e-140	TBCB	37244
2_vs_all	FBgn0001225	0.0443762	0.402874	0.426	0.525	1	Hsp26	39075
2_vs_all	FBgn0085443	7.60563e-103	0.402674	0.338	0.676	1.52113e-99	spri	31987
2_vs_all	FBgn0035252	4.44215e-10	0.400821	0.619	0.826	8.8843e-07	CG7970	38205
2_vs_all	FBgn0020255	4.48984e-06	0.400558	0.93	0.986	0.00897969	Ran	44072
2_vs_all	FBgn0050000	5.04838e-140	0.399393	0.463	0.753	1.00968e-136	GstT1	35995
2_vs_all	FBgn0039644	9.48452e-10	0.399155	0.51	0.627	1.8969e-06	rdog	43450
2_vs_all	FBgn0002778	4.05481e-12	0.398411	0.577	0.673	8.10962e-09	mnd	39625
2_vs_all	FBgn0029522	0.0381811	0.396935	0.556	0.683	1	CG13373	30988
2_vs_all	FBgn0038519	1.67046e-144	0.396695	0.536	0.819	3.34091e-141	Prx3	42109
2_vs_all	FBgn0010548	3.04668e-26	0.396274	0.545	0.769	6.09337e-23	Aldh-III	45398
2_vs_all	FBgn0002931	0.00611584	0.394284	0.579	0.75	1	net	45339
2_vs_all	FBgn0037749	1.36316e-50	0.393162	0.57	0.781	2.72631e-47	CG9471	41197
2_vs_all	FBgn0085408	5.96252e-27	0.391443	0.601	0.774	1.1925e-23	Shroom	36592
2_vs_all	FBgn0021765	1.69643e-38	0.389468	0.548	0.751	3.39286e-35	scu	32789
2_vs_all	FBgn0031632	0.000285484	0.387584	0.714	0.932	0.570967	CG15628	33681
2_vs_all	FBgn0020392	3.29189e-151	0.386726	0.409	0.701	6.58378e-148	Nmt	38909
2_vs_all	FBgn0003463	0.877156	0.384585	0.681	0.854	1	sog	32498
2_vs_all	FBgn0003655	1.89946e-83	0.383839	0.556	0.493	3.79892e-80	swa	31580
2_vs_all	FBgn0261560	2.22851e-297	0.38246	0.366	0.77	4.45702e-294	Thor	33569
2_vs_all	FBgn0034335	1.30823e-38	0.378434	0.606	0.816	2.61646e-35	GstE1	37106
2_vs_all	FBgn0014879	1.29614e-52	0.377738	0.766	0.955	2.59227e-49	Set	41844
2_vs_all	FBgn0041184	6.57839e-92	0.373763	0.635	0.868	1.31568e-88	Socs36E	35085
2_vs_all	FBgn0052350	1.34705e-48	0.37308	0.398	0.588	2.6941e-45	Vps11	317987
2_vs_all	FBgn0030512	2.72743e-21	0.370791	0.548	0.752	5.45486e-18	Nadsyn	32328
2_vs_all	FBgn0046114	0.000540284	0.370605	0.561	0.681	1	Gclm	248194
2_vs_all	FBgn0052625	1.4128e-94	0.369775	0.642	0.875	2.8256e-91	CG32625	318128
2_vs_all	FBgn0036518	2.44916e-32	0.368159	0.603	0.899	4.89831e-29	RhoGAP71E	39693
2_vs_all	FBgn0263598	1.93098e-13	0.367716	0.543	0.645	3.86195e-10	Vha68-2	45012
2_vs_all	FBgn0038673	0.0043206	0.363167	0.577	0.695	1	CG14286	42280
2_vs_all	FBgn0036844	9.03659e-136	0.362778	0.3	0.693	1.80732e-132	Mkp3	40081
2_vs_all	FBgn0003165	1.27964e-49	0.360461	0.722	0.939	2.55927e-46	pum	41094
2_vs_all	FBgn0003360	2.12066e-33	0.357406	0.967	0.994	4.24133e-30	sesB	32007
2_vs_all	FBgn0003015	5.09212e-36	0.3571	0.506	0.507	1.01842e-32	osk	41066
2_vs_all	FBgn0035421	3.23981e-22	0.352846	0.543	0.695	6.47962e-19	CG12034	38396
2_vs_all	FBgn0038321	1.06316e-15	0.352509	0.416	0.578	2.12631e-12	CG6218	41863
2_vs_all	FBgn0086558	1.09217e-45	0.351872	0.585	0.774	2.18433e-42	Ubi-p5E	326237
2_vs_all	FBgn0085424	2.53395e-91	0.347523	0.416	0.751	5.06789e-88	nub	34669
2_vs_all	FBgn0032014	4.16797e-79	0.345587	0.506	0.753	8.33595e-76	CG7840	34136
2_vs_all	FBgn0034606	1.82136e-78	0.343321	0.584	0.856	3.64271e-75	ASPP	37422
2_vs_all	FBgn0020300	4.71548e-24	0.343022	0.415	0.621	9.43096e-21	geko	50263
2_vs_all	FBgn0264270	4.40396e-07	0.340231	0.636	0.91	0.000880791	Sxl	3772180
2_vs_all	FBgn0038149	1.69347e-47	0.340217	0.502	0.743	3.38694e-44	GILT1	41650
2_vs_all	FBgn0005671	1.12548e-25	0.339167	0.582	0.643	2.25097e-22	Vha55	41550
2_vs_all	FBgn0036503	5.53287e-44	0.338138	0.663	0.882	1.10657e-40	CG13454	39676
2_vs_all	FBgn0003900	1.0337e-12	0.334793	0.658	0.829	2.06739e-09	twi	37655
2_vs_all	FBgn0004598	2.69872e-11	0.331477	0.331	0.419	5.39743e-08	Fur2	32604
2_vs_all	FBgn0035850	6.76404e-225	0.328437	0.357	0.819	1.35281e-221	Atg18a	38913
2_vs_all	FBgn0033241	6.9825e-84	0.3273	0.597	0.9	1.3965e-80	CG2915	35754
2_vs_all	FBgn0034184	1.61382e-48	0.323137	0.293	0.544	3.22765e-45	CG9646	36918
2_vs_all	FBgn0001122	2.26693e-94	0.3217	0.343	0.667	4.53386e-91	Galphao	36104
2_vs_all	FBgn0010620	6.22512e-32	0.321585	0.461	0.723	1.24502e-28	CG10939	44155
2_vs_all	FBgn0030519	3.2361e-60	0.32121	0.346	0.605	6.47221e-57	CG11151	32335
2_vs_all	FBgn0003016	0.0652316	0.320831	0.39	0.544	1	osp	34850
2_vs_all	FBgn0034501	7.62831e-76	0.320298	0.535	0.807	1.52566e-72	CG13868	37302
2_vs_all	FBgn0000317	3.14682e-20	0.319454	0.338	0.517	6.29364e-17	ck	34882
2_vs_all	FBgn0024250	4.34999e-111	0.315281	0.318	0.635	8.69999e-108	brk	31665
2_vs_all	FBgn0030432	8.05689e-28	0.314596	0.494	0.496	1.61138e-24	CG4404	32241
2_vs_all	FBgn0033101	0.000306557	0.314318	0.455	0.605	0.613114	CG9436	35586
2_vs_all	FBgn0023129	1.86362e-118	0.313672	0.569	0.779	3.72724e-115	aay	39085
2_vs_all	FBgn0001091	6.79879e-26	0.313239	0.522	0.68	1.35976e-22	Gapdh1	35728
2_vs_all	FBgn0014010	1.91245e-64	0.313144	0.567	0.764	3.82491e-61	Rab5	33418
2_vs_all	FBgn0028855	3.66996e-16	0.31111	0.513	0.559	7.33992e-13	CG15282	34853
2_vs_all	FBgn0000083	9.8163e-92	0.310433	0.576	0.795	1.96326e-88	AnxB9	42492
2_vs_all	FBgn0000233	1.28493e-05	0.309625	0.526	0.624	0.0256986	btd	31912
2_vs_all	FBgn0015903	6.00049e-98	0.306351	0.484	0.72	1.2001e-94	apt	37734
2_vs_all	FBgn0013954	1.2405e-06	0.302993	0.939	0.993	0.00248099	Fkbp12	37214
2_vs_all	FBgn0025352	2.2483e-45	0.302292	0.553	0.574	4.49659e-42	Thiolase	37784
2_vs_all	FBgn0262738	0.0295274	0.302153	0.411	0.465	1	norpA	31376
2_vs_all	FBgn0040064	0.419541	0.296814	0.439	0.554	1	yip2	34313
2_vs_all	FBgn0032400	1.23357e-39	0.292699	0.454	0.638	2.46714e-36	CG6770	34621
2_vs_all	FBgn0011705	0.00273675	0.292081	0.193	0.305	1	rost	34222
2_vs_all	FBgn0033652	5.02728e-83	0.292038	0.278	0.59	1.00546e-79	ths	36258
2_vs_all	FBgn0261550	0.111246	0.289701	0.458	0.547	1	CG42668	42412
2_vs_all	FBgn0261802	6.02471e-24	0.288904	0.508	0.72	1.20494e-20	CG42748	35442
2_vs_all	FBgn0036043	1.75311e-46	0.287711	0.398	0.603	3.50622e-43	CG8177	39147
2_vs_all	FBgn0023215	0.473957	0.286555	0.475	0.555	1	Mnt	31331
2_vs_all	FBgn0001142	2.62817e-06	0.285537	0.57	0.723	0.00525633	Gs1	33172
2_vs_all	FBgn0003483	3.30495e-51	0.285341	0.347	0.524	6.60989e-48	spn-E	41919
2_vs_all	FBgn0260934	3.42233e-17	0.284638	0.606	0.764	6.84466e-14	par-1	2768852
2_vs_all	FBgn0011666	1.3174e-102	0.283242	0.603	0.837	2.63481e-99	msi	43087
2_vs_all	FBgn0001226	0.00397748	0.279149	0.573	0.737	1	Hsp27	39078
2_vs_all	FBgn0039286	7.31537e-130	0.278749	0.404	0.805	1.46307e-126	dan	43023
2_vs_all	FBgn0038803	0.00314973	0.278048	0.564	0.665	1	CG5191	42431
2_vs_all	FBgn0002567	1.3584e-50	0.277934	0.523	0.527	2.71679e-47	Rab32	35940
2_vs_all	FBgn0261461	8.49031e-07	0.277332	0.469	0.627	0.00169806	RhoGAP18B	32898
2_vs_all	FBgn0024841	8.16932e-12	0.277012	0.497	0.713	1.63386e-08	Pcd	43499
2_vs_all	FBgn0050440	0.000521679	0.27675	0.49	0.564	1	CG30440	35496
2_vs_all	FBgn0001197	0.000435855	0.276446	0.925	0.99	0.871709	His2Av	43229
2_vs_all	FBgn0000479	1.85788e-31	0.276247	0.58	0.599	3.71576e-28	dnc	31309
2_vs_all	FBgn0284408	0.0640066	0.276216	0.422	0.519	1	trol	45320
2_vs_all	FBgn0037756	9.85454e-19	0.271026	0.512	0.552	1.97091e-15	CG8507	41205
2_vs_all	FBgn0003396	1.1832e-52	0.270328	0.536	0.813	2.36639e-49	shn	36171
2_vs_all	FBgn0032491	6.55647e-08	0.268127	0.496	0.556	0.000131129	CG16815	34725
2_vs_all	FBgn0000042	4.32405e-33	0.266405	0.986	0.995	8.6481e-30	Act5C	31521
2_vs_all	FBgn0040233	0.000563693	0.265827	0.341	0.427	1	cana	3771934
2_vs_all	FBgn0015600	2.11033e-15	0.265328	0.539	0.771	4.22067e-12	toc	33526
2_vs_all	FBgn0011703	1.13897e-67	0.260997	0.506	0.696	2.27794e-64	RnrL	34392
2_vs_all	FBgn0001186	7.22788e-09	0.255393	0.511	0.602	1.44558e-05	Hex-A	45875
2_vs_all	FBgn0002962	1.58981e-66	0.25172	0.51	0.421	3.17963e-63	nos	42297
3_vs_all	FBgn0015600	0	1.32321	0.952	0.723	0	toc	33526
3_vs_all	FBgn0000395	0	1.24778	0.926	0.719	0	cv-2	45280
3_vs_all	FBgn0087012	0	1.19654	0.939	0.691	0	5-HT2A	40575
3_vs_all	FBgn0039288	8.25125e-119	1.10612	0.728	0.572	1.65025e-115	CG13653	43025
3_vs_all	FBgn0038028	0	1.10131	1	0.979	0	CG10035	41511
3_vs_all	FBgn0027660	0	1.09361	0.981	0.755	0	blot	39939
3_vs_all	FBgn0037797	0	1.0823	0.975	0.722	0	CG12420	41249
3_vs_all	FBgn0034514	0	1.06311	1	0.993	0	CG13427	37316
3_vs_all	FBgn0003002	0	1.00186	0.974	0.728	0	opa	40605
3_vs_all	FBgn0266801	3.63578e-276	0.975883	0.876	0.662	7.27157e-273	CG45263	50003
3_vs_all	FBgn0033483	1.59752e-214	0.951805	0.873	0.716	3.19504e-211	egr	36054
3_vs_all	FBgn0031632	0	0.943086	0.999	0.898	0	CG15628	33681
3_vs_all	FBgn0010238	0	0.929402	1	0.811	0	Lac	36363
3_vs_all	FBgn0038071	3.37137e-163	0.822981	0.983	0.831	6.74275e-160	Dtg	41558
3_vs_all	FBgn0039286	0	0.821714	0.99	0.736	0	dan	43023
3_vs_all	FBgn0085253	3.55471e-229	0.799276	0.918	0.756	7.10942e-226	CG34224	5740585
3_vs_all	FBgn0043791	6.02143e-269	0.757792	0.94	0.778	1.20429e-265	phu	41135
3_vs_all	FBgn0029907	0	0.738186	0.955	0.817	0	Atx-1	31624
3_vs_all	FBgn0286204	1.673e-170	0.720012	0.762	0.627	3.346e-167	ich	41069
3_vs_all	FBgn0001077	2.45642e-141	0.719504	0.891	0.788	4.91284e-138	ftz	40834
3_vs_all	FBgn0035315	0	0.713433	1	0.91	0	CG8960	38280
3_vs_all	FBgn0028789	6.4742e-59	0.712582	0.856	0.755	1.29484e-55	Doc1	39039
3_vs_all	FBgn0004108	1.43724e-274	0.689821	1	0.901	2.87449e-271	Nrt	39873
3_vs_all	FBgn0040809	0	0.681375	0.998	0.935	0	CG13465	50282
3_vs_all	FBgn0266696	6.55779e-285	0.679138	0.995	0.809	1.31156e-281	Svil	38306
3_vs_all	FBgn0010651	1.40417e-180	0.668119	0.904	0.754	2.80834e-177	MFS14	46085
3_vs_all	FBgn0001235	1.17714e-302	0.666791	0.999	0.968	2.35428e-299	hth	41273
3_vs_all	FBgn0034606	0	0.648067	0.992	0.809	0	ASPP	37422
3_vs_all	FBgn0003963	2.33433e-131	0.633023	0.795	0.612	4.66865e-128	ush	33225
3_vs_all	FBgn0003145	0	0.631113	0.906	0.778	0	prd	34629
3_vs_all	FBgn0283741	6.75687e-131	0.630175	0.776	0.637	1.35137e-127	prage	31136
3_vs_all	FBgn0039283	0	0.625951	0.932	0.708	0	danr	43020
3_vs_all	FBgn0035954	1.51651e-21	0.617158	0.768	0.738	3.03303e-18	Doc3	39036
3_vs_all	FBgn0024245	0	0.603166	0.975	0.722	0	dnt	35207
3_vs_all	FBgn0265140	0	0.596025	0.893	0.643	0	Meltrin	3772109
3_vs_all	FBgn0259685	0	0.580151	0.99	0.765	0	crb	42896
3_vs_all	FBgn0262867	0	0.57768	0.972	0.709	0	Ptr	35546
3_vs_all	FBgn0020377	0	0.557778	0.981	0.77	0	Sr-CII	44219
3_vs_all	FBgn0028371	0	0.551113	0.988	0.799	0	jbug	43997
3_vs_all	FBgn0014135	8.42544e-94	0.5425	0.735	0.573	1.68509e-90	bnl	42356
3_vs_all	FBgn0035850	0	0.539989	0.972	0.746	0	Atg18a	38913
3_vs_all	FBgn0004456	0	0.539801	0.972	0.716	0	mew	32275
3_vs_all	FBgn0025456	0	0.53571	0.97	0.775	0	CREG	42092
3_vs_all	FBgn0035625	7.61097e-214	0.530478	0.84	0.667	1.52219e-210	Blimp-1	38638
3_vs_all	FBgn0032489	1.10853e-290	0.516087	0.962	0.815	2.21707e-287	CG15480	34723
3_vs_all	FBgn0263240	0	0.51205	0.957	0.752	0	Coop	35677
3_vs_all	FBgn0016926	0	0.5047	0.953	0.763	0	Pino	33288
3_vs_all	FBgn0262531	0	0.502712	0.895	0.725	0	CG43085	12797926
3_vs_all	FBgn0032682	0	0.500099	0.904	0.678	0	grnd	35103
3_vs_all	FBgn0003892	1.08285e-259	0.499728	1	0.886	2.16569e-256	ptc	35851
3_vs_all	FBgn0030868	7.16954e-104	0.489005	0.659	0.482	1.43391e-100	CG12986	32759
3_vs_all	FBgn0260642	2.04121e-178	0.487103	0.909	0.73	4.08241e-175	Antp	40835
3_vs_all	FBgn0003896	6.42145e-116	0.485427	0.779	0.604	1.28429e-112	tup	35147
3_vs_all	FBgn0040238	0	0.480667	0.863	0.602	0	Best1	53431
3_vs_all	FBgn0261963	7.40323e-153	0.472073	0.75	0.56	1.48065e-149	mid	33770
3_vs_all	FBgn0259211	1.32519e-250	0.470194	1	0.839	2.65039e-247	grh	37038
3_vs_all	FBgn0003866	9.44927e-143	0.469232	0.922	0.769	1.88985e-139	tsh	35430
3_vs_all	FBgn0003463	6.67811e-67	0.469028	0.907	0.827	1.33562e-63	sog	32498
3_vs_all	FBgn0040984	1.28858e-272	0.461968	0.999	0.95	2.57715e-269	CG4440	50458
3_vs_all	FBgn0040505	1.11452e-36	0.459939	0.718	0.644	2.22904e-33	Alk	53425
3_vs_all	FBgn0010452	2.32908e-102	0.458448	0.948	0.804	4.65816e-99	trn	39491
3_vs_all	FBgn0004635	1.332e-186	0.456314	0.831	0.688	2.66401e-183	rho	38168
3_vs_all	FBgn0259745	2.66574e-241	0.454823	1	0.993	5.33147e-238	wech	44653
3_vs_all	FBgn0032335	1.03253e-273	0.450037	0.99	0.875	2.06507e-270	CG14915	34536
3_vs_all	FBgn0266418	1.58581e-258	0.440218	0.973	0.773	3.17163e-255	wake	42676
3_vs_all	FBgn0037007	1.07746e-254	0.437032	0.994	0.86	2.15492e-251	CG5059	40278
3_vs_all	FBgn0020251	9.29738e-258	0.431688	0.978	0.743	1.85948e-254	sfl	38736
3_vs_all	FBgn0000157	1.83723e-18	0.425969	0.644	0.606	3.67446e-15	Dll	37973
3_vs_all	FBgn0026566	2.06107e-227	0.420837	0.986	0.823	4.12213e-224	CG1307	40814
3_vs_all	FBgn0002931	7.097e-148	0.415495	0.86	0.717	1.4194e-144	net	45339
3_vs_all	FBgn0031488	6.17601e-306	0.407921	0.966	0.788	1.2352e-302	CG17265	33509
3_vs_all	FBgn0033855	7.14311e-180	0.406251	0.999	0.919	1.42862e-176	link	36509
3_vs_all	FBgn0000606	1.30007e-226	0.404532	0.865	0.721	2.60013e-223	eve	36039
3_vs_all	FBgn0025814	2.70316e-282	0.402598	0.973	0.796	5.40632e-279	Mgstl	44110
3_vs_all	FBgn0011746	8.289e-49	0.397577	0.595	0.437	1.6578e-45	ana	35913
3_vs_all	FBgn0261563	5.82315e-186	0.396978	0.925	0.747	1.16463e-182	wb	43946
3_vs_all	FBgn0013576	1.23774e-209	0.390897	0.935	0.755	2.47548e-206	mtd	45467
3_vs_all	FBgn0011236	0.000332996	0.389206	0.552	0.549	0.665992	ken	37785
3_vs_all	FBgn0085408	5.27896e-285	0.388376	0.935	0.736	1.05579e-281	Shroom	36592
3_vs_all	FBgn0024150	0	0.384075	0.869	0.637	0	Ac78C	40333
3_vs_all	FBgn0038453	4.11862e-233	0.382716	0.965	0.806	8.23725e-230	Arl6IP1	42027
3_vs_all	FBgn0031636	0	0.378972	0.854	0.579	0	CG12194	33685
3_vs_all	FBgn0037930	4.19699e-237	0.375095	0.979	0.834	8.39398e-234	CG14715	41403
3_vs_all	FBgn0004054	1.43185e-91	0.369998	0.724	0.557	2.86369e-88	zen2	40827
3_vs_all	FBgn0036844	5.61065e-237	0.369138	0.935	0.62	1.12213e-233	Mkp3	40081
3_vs_all	FBgn0263256	5.6523e-270	0.360283	0.843	0.68	1.13046e-266	CG43394	318843
3_vs_all	FBgn0035726	7.53184e-192	0.352625	0.974	0.825	1.50637e-188	CG9953	38763
3_vs_all	FBgn0026320	4.62103e-174	0.351943	1	0.942	9.24206e-171	Tom	39619
3_vs_all	FBgn0029114	6.93786e-143	0.346437	0.936	0.739	1.38757e-139	Tollo	44497
3_vs_all	FBgn0035956	3.30619e-44	0.342425	0.716	0.603	6.61238e-41	Doc2	39038
3_vs_all	FBgn0004959	1.77235e-281	0.338905	0.875	0.583	3.54469e-278	phm	32857
3_vs_all	FBgn0034225	4.77306e-212	0.33853	0.829	0.664	9.54611e-209	veil	36968
3_vs_all	FBgn0003041	2.00395e-245	0.331916	0.994	0.804	4.0079e-242	pbl	38879
3_vs_all	FBgn0026415	3.94166e-303	0.331701	0.939	0.685	7.88333e-300	Idgf4	31926
3_vs_all	FBgn0015222	1.15839e-158	0.327335	0.994	0.918	2.31677e-155	Fer1HCH	46415
3_vs_all	FBgn0036194	4.2834e-295	0.326471	0.914	0.711	8.56681e-292	Dph1	39317
3_vs_all	FBgn0002985	3.88834e-201	0.326362	0.938	0.749	7.77669e-198	odd	33583
3_vs_all	FBgn0003731	2.02898e-176	0.325048	0.983	0.779	4.05795e-173	Egfr	37455
3_vs_all	FBgn0033652	5.50093e-194	0.321235	0.774	0.532	1.10019e-190	ths	36258
3_vs_all	FBgn0031360	7.72534e-256	0.320789	0.906	0.71	1.54507e-252	CG31937	326177
3_vs_all	FBgn0041160	3.51621e-200	0.317378	0.919	0.753	7.03243e-197	comm2	39716
3_vs_all	FBgn0000463	2.4873e-156	0.316646	0.999	0.932	4.9746e-153	Dl	42313
3_vs_all	FBgn0002945	5.97328e-189	0.306611	1	0.92	1.19466e-185	nkd	44843
3_vs_all	FBgn0004053	5.21937e-120	0.304325	0.798	0.695	1.04387e-116	zen	40828
3_vs_all	FBgn0259176	2.60346e-137	0.302223	0.999	0.9	5.20691e-134	bun	34665
3_vs_all	FBgn0003486	2.17422e-251	0.299575	0.828	0.609	4.34844e-248	spo	38631
3_vs_all	FBgn0031529	1.82228e-253	0.287517	0.924	0.716	3.64457e-250	CG9662	33554
3_vs_all	FBgn0262624	5.08132e-277	0.28713	0.894	0.667	1.01626e-273	Tmhs	38251
3_vs_all	FBgn0003430	4.74884e-31	0.28694	0.691	0.633	9.49767e-28	slp1	33607
3_vs_all	FBgn0039266	6.03936e-178	0.286876	0.984	0.851	1.20787e-174	CG11791	43000
3_vs_all	FBgn0035421	6.03488e-251	0.284721	0.893	0.656	1.20698e-247	CG12034	38396
3_vs_all	FBgn0028685	1.3437e-212	0.282507	0.983	0.849	2.68739e-209	Rpt4	31567
3_vs_all	FBgn0000449	8.89527e-217	0.277438	0.823	0.609	1.77905e-213	dib	45282
3_vs_all	FBgn0028737	1.73692e-150	0.275817	1	0.988	3.47384e-147	eEF1beta	45249
3_vs_all	FBgn0010473	9.83118e-273	0.273674	0.969	0.735	1.96624e-269	tutl	46015
3_vs_all	FBgn0000216	6.44829e-175	0.273572	0.996	0.904	1.28966e-171	Brd	39620
3_vs_all	FBgn0021776	1.09831e-200	0.272981	0.996	0.854	2.19661e-197	mira	42379
3_vs_all	FBgn0003396	1.05216e-144	0.272236	0.949	0.765	2.10431e-141	shn	36171
3_vs_all	FBgn0032694	1.04761e-185	0.269652	0.754	0.546	2.09522e-182	MESR3	35116
3_vs_all	FBgn0000253	1.6064e-165	0.269001	1	0.993	3.2128e-162	Cam	36329
3_vs_all	FBgn0264089	5.72502e-206	0.267728	0.954	0.642	1.145e-202	sli	36746
3_vs_all	FBgn0050499	7.15802e-231	0.266638	0.984	0.849	1.4316e-227	CG30499	35692
3_vs_all	FBgn0001981	3.0493e-109	0.262889	0.768	0.633	6.0986e-106	esg	34903
3_vs_all	FBgn0028523	7.9288e-179	0.262132	0.863	0.615	1.58576e-175	CG5888	34980
3_vs_all	FBgn0026061	1.42757e-187	0.261452	0.929	0.679	2.85513e-184	Mipp1	39841
3_vs_all	FBgn0037213	8.58114e-204	0.261015	0.979	0.772	1.71623e-200	CG12581	40522
3_vs_all	FBgn0004863	1.09008e-15	0.260028	0.581	0.483	2.18016e-12	C15	42544
3_vs_all	FBgn0000180	8.34302e-170	0.258882	0.99	0.856	1.6686e-166	bib	34330
3_vs_all	FBgn0028331	1.20767e-203	0.258386	0.94	0.658	2.41534e-200	l(1)G0289	31964
3_vs_all	FBgn0003984	4.5128e-29	0.257123	0.643	0.572	9.02559e-26	vn	38657
3_vs_all	FBgn0261649	1.13717e-235	0.255058	0.88	0.64	2.27433e-232	tinc	42148
3_vs_all	FBgn0053207	1.34821e-81	0.252494	0.816	0.689	2.69642e-78	pxb	41899
3_vs_all	FBgn0046253	4.41472e-63	0.252396	0.772	0.701	8.82944e-60	CG3502	37695
4_vs_all	FBgn0043854	0	1.91343	0.979	0.774	0	slam	33890
4_vs_all	FBgn0001174	0	1.77341	0.993	0.899	0	halo	33334
4_vs_all	FBgn0031435	0	1.77307	0.995	0.867	0	Elba2	33442
4_vs_all	FBgn0032335	0	1.72511	0.989	0.876	0	CG14915	34536
4_vs_all	FBgn0085243	0	1.67187	0.995	0.928	0	CG34214	5740774
4_vs_all	FBgn0036349	0	1.66883	0.999	0.925	0	SNCF	39496
4_vs_all	FBgn0004052	0	1.60269	0.989	0.886	0	Z600	39673
4_vs_all	FBgn0083973	0	1.54859	0.977	0.86	0	dunk	4379900
4_vs_all	FBgn0000227	0	1.54567	0.977	0.817	0	Bsg25A	33669
4_vs_all	FBgn0266756	0	1.49504	1	0.915	0	btsz	3346167
4_vs_all	FBgn0259745	0	1.47715	1	0.993	0	wech	44653
4_vs_all	FBgn0038566	0	1.4318	0.971	0.824	0	CG14317	42161
4_vs_all	FBgn0029907	0	1.40138	0.951	0.818	0	Atx-1	31624
4_vs_all	FBgn0015949	0	1.36198	0.983	0.861	0	hrg	49636
4_vs_all	FBgn0037261	0	1.34456	0.998	0.935	0	CG9775	40576
4_vs_all	FBgn0031621	0	1.32676	0.935	0.788	0	Elba3	33670
4_vs_all	FBgn0004389	0	1.25317	0.932	0.739	0	bnk	43687
4_vs_all	FBgn0032876	0	1.23626	0.906	0.757	0	Cen	35330
4_vs_all	FBgn0037149	0	1.2347	0.958	0.869	0	CG14561	40447
4_vs_all	FBgn0029931	0	1.23193	0.921	0.773	0	CG14427	31651
4_vs_all	FBgn0039544	4.47174e-307	1.19617	0.916	0.746	8.94348e-304	CG12877	43333
4_vs_all	FBgn0003300	1.95784e-269	1.18149	0.951	0.79	3.91568e-266	run	33059
4_vs_all	FBgn0003463	0	1.18042	0.935	0.825	0	sog	32498
4_vs_all	FBgn0001077	0	1.17439	0.943	0.783	0	ftz	40834
4_vs_all	FBgn0038476	0	1.16988	1	0.989	0	kuk	42063
4_vs_all	FBgn0001168	2.09782e-286	1.15427	0.943	0.822	4.19563e-283	h	38995
4_vs_all	FBgn0264270	9.66408e-134	1.15032	0.955	0.872	1.93282e-130	Sxl	3772180
4_vs_all	FBgn0013755	0	1.11336	0.918	0.772	0	Bro	38202
4_vs_all	FBgn0261873	4.56273e-302	1.10827	0.973	0.861	9.12545e-299	sdt	44861
4_vs_all	FBgn0003462	0	1.07871	0.952	0.823	0	Sod1	39251
4_vs_all	FBgn0031718	0	1.06164	0.925	0.753	0	CG14014	33784
4_vs_all	FBgn0031393	0	1.05903	0.911	0.736	0	CG15382	33391
4_vs_all	FBgn0260780	0	1.0418	0.962	0.81	0	wisp	32152
4_vs_all	FBgn0031434	0	1.03048	0.955	0.82	0	insv	33441
4_vs_all	FBgn0004066	5.92368e-308	1.02632	0.973	0.852	1.18474e-304	Prosalpha4	32584
4_vs_all	FBgn0026361	1.82887e-247	0.999382	0.939	0.827	3.65773e-244	Sep5	43990
4_vs_all	FBgn0002985	1.50443e-197	0.982703	0.896	0.754	3.00886e-194	odd	33583
4_vs_all	FBgn0259685	3.59798e-167	0.976308	0.881	0.776	7.19596e-164	crb	42896
4_vs_all	FBgn0026380	0	0.962269	0.974	0.874	0	Prosbeta3	41079
4_vs_all	FBgn0029134	7.07193e-306	0.95135	0.986	0.911	1.41439e-302	Prosbeta5	45269
4_vs_all	FBgn0003145	1.863e-249	0.94846	0.882	0.781	3.72599e-246	prd	34629
4_vs_all	FBgn0036030	2.00304e-293	0.931995	0.959	0.856	4.00608e-290	CG6767	39132
4_vs_all	FBgn0283521	0	0.931056	0.999	0.984	0	lola	44548
4_vs_all	FBgn0035569	1.02167e-295	0.928201	0.832	0.661	2.04334e-292	CG15876	38573
4_vs_all	FBgn0000173	0	0.926251	0.991	0.914	0	ben	32358
4_vs_all	FBgn0036810	0	0.925635	0.865	0.736	0	CG6885	40041
4_vs_all	FBgn0000411	1.19377e-242	0.913152	0.939	0.788	2.38753e-239	D	39570
4_vs_all	FBgn0004795	2.84843e-208	0.89826	0.873	0.777	5.69685e-205	retn	45976
4_vs_all	FBgn0010590	2.88502e-253	0.895829	0.96	0.879	5.77004e-250	Prosbeta1	46058
4_vs_all	FBgn0003231	3.63981e-141	0.884802	0.846	0.811	7.27961e-138	ref(2)P	35246
4_vs_all	FBgn0000606	1.37631e-154	0.878064	0.781	0.73	2.75263e-151	eve	36039
4_vs_all	FBgn0029996	2.25225e-251	0.875027	0.912	0.799	4.50451e-248	UbcE2H	31728
4_vs_all	FBgn0032377	6.01807e-220	0.872592	0.877	0.758	1.20361e-216	CG14937	34591
4_vs_all	FBgn0033879	3.0875e-228	0.869893	0.916	0.805	6.175e-225	Echs1	36536
4_vs_all	FBgn0002638	0	0.8627	0.997	0.937	0	Rcc1	38669
4_vs_all	FBgn0024921	1.06133e-262	0.861591	0.945	0.841	2.12265e-259	Tnpo	38721
4_vs_all	FBgn0029676	3.23771e-218	0.855055	0.81	0.639	6.47542e-215	HIP-R	31335
4_vs_all	FBgn0250843	8.52239e-259	0.840883	0.962	0.889	1.70448e-255	Prosalpha6	34359
4_vs_all	FBgn0028408	4.27418e-224	0.829621	0.942	0.832	8.54836e-221	Drep2	35955
4_vs_all	FBgn0016697	1.01726e-239	0.812419	0.958	0.882	2.03453e-236	Prosalpha5	36951
4_vs_all	FBgn0031632	2.65942e-242	0.809524	0.98	0.9	5.31883e-239	CG15628	33681
4_vs_all	FBgn0036372	0	0.809234	0.904	0.783	0	Abp1	39520
4_vs_all	FBgn0260439	1.01411e-176	0.796099	0.951	0.865	2.02823e-173	Pp2A-29B	2768940
4_vs_all	FBgn0032596	1.25293e-212	0.795106	0.978	0.909	2.50586e-209	Prosbeta4	34999
4_vs_all	FBgn0003720	4.62592e-214	0.789925	0.814	0.666	9.25184e-211	tll	43656
4_vs_all	FBgn0037624	2.61159e-238	0.78601	0.98	0.888	5.22319e-235	CG8223	41045
4_vs_all	FBgn0263971	2.00087e-216	0.785907	0.765	0.654	4.00174e-213	CG43725	14462740
4_vs_all	FBgn0036661	1.21425e-193	0.776657	0.942	0.855	2.4285e-190	CG9705	39875
4_vs_all	FBgn0000183	5.26518e-275	0.776067	0.876	0.723	1.05304e-271	BicD	35051
4_vs_all	FBgn0023175	1.81288e-207	0.77386	0.965	0.887	3.62575e-204	Prosalpha7	36018
4_vs_all	FBgn0033483	6.84386e-245	0.771744	0.841	0.719	1.36877e-241	egr	36054
4_vs_all	FBgn0004053	9.70677e-277	0.771419	0.819	0.693	1.94135e-273	zen	40828
4_vs_all	FBgn0035601	5.54768e-227	0.768274	0.97	0.861	1.10954e-223	Uev1A	38613
4_vs_all	FBgn0044826	1.55309e-171	0.763579	0.957	0.859	3.10618e-168	Pak3	41995
4_vs_all	FBgn0000253	0	0.762633	1	0.993	0	Cam	36329
4_vs_all	FBgn0000228	4.61678e-212	0.759115	0.881	0.739	9.23356e-209	Bsg25D	33757
4_vs_all	FBgn0011327	2.03495e-191	0.754966	0.947	0.848	4.06991e-188	Uch-L5	39102
4_vs_all	FBgn0028693	3.65959e-195	0.751117	0.966	0.881	7.31919e-192	Rpn12	39845
4_vs_all	FBgn0262782	3.16193e-208	0.745204	0.864	0.729	6.32385e-205	Mdh1	34414
4_vs_all	FBgn0259111	6.14147e-227	0.740302	0.874	0.791	1.22829e-223	Ndae1	34005
4_vs_all	FBgn0023174	3.56149e-167	0.736368	0.963	0.865	7.12297e-164	Prosbeta2	39628
4_vs_all	FBgn0016926	3.02959e-272	0.733251	0.901	0.769	6.05917e-269	Pino	33288
4_vs_all	FBgn0001124	8.45771e-242	0.72404	0.864	0.754	1.69154e-238	Got1	36782
4_vs_all	FBgn0010109	1.04598e-133	0.721457	0.883	0.786	2.09196e-130	dpn	35800
4_vs_all	FBgn0259212	3.5214e-169	0.719119	0.908	0.788	7.0428e-166	cno	40620
4_vs_all	FBgn0086134	1.04832e-169	0.713737	0.928	0.831	2.09665e-166	Prosalpha2	41531
4_vs_all	FBgn0050015	1.66406e-183	0.704506	0.895	0.778	3.32812e-180	CG30015	36147
4_vs_all	FBgn0034091	1.08965e-177	0.703928	0.856	0.715	2.1793e-174	mrj	36797
4_vs_all	FBgn0015321	5.73303e-188	0.701688	0.904	0.765	1.14661e-184	Ubc4	39133
4_vs_all	FBgn0037844	2.60153e-206	0.689889	0.918	0.829	5.20306e-203	CG4570	41306
4_vs_all	FBgn0023528	3.73464e-159	0.689525	0.91	0.816	7.46928e-156	CG2924	31214
4_vs_all	FBgn0024150	8.09169e-106	0.686781	0.713	0.653	1.61834e-102	Ac78C	40333
4_vs_all	FBgn0027547	2.90423e-294	0.680951	0.866	0.746	5.80847e-291	CG1927	38262
4_vs_all	FBgn0032884	1.19592e-193	0.675572	0.972	0.892	2.39184e-190	Pomp	35342
4_vs_all	FBgn0035850	2.57335e-120	0.672191	0.866	0.757	5.14669e-117	Atg18a	38913
4_vs_all	FBgn0035959	1.42922e-168	0.666144	0.86	0.692	2.85843e-165	CG4911	39043
4_vs_all	FBgn0002284	1.23779e-170	0.664086	0.951	0.867	2.47558e-167	Prosbeta6	39855
4_vs_all	FBgn0003041	2.0496e-189	0.656697	0.92	0.812	4.0992e-186	pbl	38879
4_vs_all	FBgn0010382	2.1742e-154	0.65628	0.989	0.922	4.34841e-151	CycE	34924
4_vs_all	FBgn0024833	2.29386e-179	0.649572	0.802	0.665	4.58773e-176	AP-1mu	41150
4_vs_all	FBgn0031148	9.28e-220	0.649006	0.877	0.767	1.856e-216	Cbs	33081
4_vs_all	FBgn0051549	3.56668e-183	0.646028	0.864	0.779	7.13336e-180	CG31549	40689
4_vs_all	FBgn0036503	1.63472e-119	0.646004	0.931	0.849	3.26944e-116	CG13454	39676
4_vs_all	FBgn0039163	1.99256e-122	0.645569	0.888	0.767	3.98511e-119	CG5515	42875
4_vs_all	FBgn0050499	3.23071e-146	0.643537	0.939	0.854	6.46142e-143	CG30499	35692
4_vs_all	FBgn0000318	2.5335e-125	0.639176	0.958	0.875	5.06701e-122	cl	43938
4_vs_all	FBgn0021776	6.60326e-191	0.638764	0.945	0.859	1.32065e-187	mira	42379
4_vs_all	FBgn0262813	2.24496e-232	0.638421	0.79	0.684	4.48992e-229	CG43184	12798242
4_vs_all	FBgn0028743	0	0.637151	0.905	0.724	0	Dhit	37037
4_vs_all	FBgn0001320	1.28963e-235	0.633057	0.875	0.724	2.57925e-232	kni	40287
4_vs_all	FBgn0001150	5.81135e-264	0.631418	0.853	0.716	1.16227e-260	gt	31227
4_vs_all	FBgn0036927	1.61792e-228	0.628708	0.93	0.849	3.23585e-225	Gabat	40188
4_vs_all	FBgn0001098	1.07813e-198	0.626665	0.921	0.829	2.15625e-195	Gdh	42832
4_vs_all	FBgn0029079	1.18483e-115	0.62185	0.8	0.72	2.36966e-112	icln	36997
4_vs_all	FBgn0004888	8.07829e-142	0.62165	0.943	0.861	1.61566e-138	Scsalpha1	38447
4_vs_all	FBgn0259176	1.3367e-64	0.620778	0.975	0.903	2.67339e-61	bun	34665
4_vs_all	FBgn0037468	1.95934e-179	0.611411	0.995	0.95	3.91868e-176	CG1943	40844
4_vs_all	FBgn0003002	3.9622e-115	0.611379	0.843	0.741	7.9244e-112	opa	40605
4_vs_all	FBgn0036111	8.48031e-157	0.606896	0.971	0.88	1.69606e-153	Aps	39226
4_vs_all	FBgn0028685	2.38046e-123	0.606548	0.948	0.853	4.76091e-120	Rpt4	31567
4_vs_all	FBgn0010226	4.27153e-125	0.60351	0.852	0.757	8.54305e-122	GstS1	36927
4_vs_all	FBgn0261394	1.39593e-111	0.603382	0.875	0.787	2.79186e-108	Prosalpha3	37378
4_vs_all	FBgn0250869	1.26094e-94	0.600938	0.698	0.609	2.52187e-91	CG42240	7354471
4_vs_all	FBgn0004049	9.63459e-128	0.594494	0.918	0.814	1.92692e-124	yrt	41656
4_vs_all	FBgn0266696	1.53106e-122	0.59356	0.937	0.815	3.06212e-119	Svil	38306
4_vs_all	FBgn0031381	8.71503e-251	0.591606	0.935	0.837	1.74301e-247	Npc2a	33374
4_vs_all	FBgn0031896	2.45487e-135	0.590808	0.828	0.712	4.90975e-132	CG4502	34002
4_vs_all	FBgn0035811	5.65657e-124	0.589795	0.918	0.817	1.13131e-120	CG12262	38864
4_vs_all	FBgn0261524	2.74868e-140	0.589654	0.776	0.637	5.49735e-137	lic	32257
4_vs_all	FBgn0002872	3.33803e-129	0.58877	0.81	0.628	6.67606e-126	mu2	38257
4_vs_all	FBgn0042199	5.0402e-183	0.588716	0.747	0.632	1.00804e-179	CG13713	59233
4_vs_all	FBgn0030336	2.36496e-117	0.588275	0.762	0.641	4.72993e-114	CG1578	32135
4_vs_all	FBgn0024188	3.8474e-168	0.587697	0.902	0.836	7.6948e-165	san	44724
4_vs_all	FBgn0032725	2.60696e-104	0.584054	0.947	0.874	5.21391e-101	Nedd8	35151
4_vs_all	FBgn0037024	1.06263e-120	0.57968	0.875	0.764	2.12526e-117	tzn	40299
4_vs_all	FBgn0003447	4.1524e-209	0.573113	0.957	0.837	8.3048e-206	sn	31717
4_vs_all	FBgn0034345	9.33425e-162	0.560568	0.897	0.801	1.86685e-158	CG5174	37117
4_vs_all	FBgn0035252	1.74522e-181	0.560233	0.885	0.794	3.49044e-178	CG7970	38205
4_vs_all	FBgn0261434	7.39221e-111	0.556524	0.775	0.658	1.47844e-107	hkb	40549
4_vs_all	FBgn0030551	6.07685e-265	0.555636	0.864	0.738	1.21537e-261	CG11674	32374
4_vs_all	FBgn0000721	1.07699e-163	0.551349	0.867	0.643	2.15399e-160	for	44817
4_vs_all	FBgn0250837	2.19755e-128	0.550926	0.997	0.963	4.3951e-125	dUTPase	34529
4_vs_all	FBgn0000489	1.83432e-210	0.550741	0.785	0.71	3.66864e-207	Pka-C3	39733
4_vs_all	FBgn0027084	2.36682e-108	0.546421	0.828	0.636	4.73363e-105	LysRS	31904
4_vs_all	FBgn0000150	1.86801e-225	0.546403	0.999	0.979	3.73603e-222	awd	43739
4_vs_all	FBgn0259916	1.03421e-116	0.543708	0.81	0.72	2.06842e-113	CG42445	8674111
4_vs_all	FBgn0043002	5.94121e-94	0.540689	0.925	0.851	1.18824e-90	Chrac-14	3772329
4_vs_all	FBgn0030864	6.04847e-153	0.53993	0.85	0.735	1.20969e-149	CG8173	32753
4_vs_all	FBgn0004419	3.68802e-142	0.534296	0.98	0.924	7.37604e-139	me31B	34364
4_vs_all	FBgn0038519	1.01114e-93	0.533864	0.863	0.78	2.02228e-90	Prx3	42109
4_vs_all	FBgn0033241	6.44907e-96	0.533305	0.94	0.858	1.28981e-92	CG2915	35754
4_vs_all	FBgn0034606	6.03079e-130	0.527517	0.922	0.816	1.20616e-126	ASPP	37422
4_vs_all	FBgn0029715	2.60577e-118	0.527022	0.936	0.857	5.21154e-115	CG11444	31388
4_vs_all	FBgn0062440	2.13364e-95	0.523336	0.847	0.725	4.26728e-92	EMRE	37071
4_vs_all	FBgn0005632	5.97818e-124	0.518462	0.738	0.611	1.19564e-120	faf	43749
4_vs_all	FBgn0010421	2.05778e-104	0.518136	0.833	0.749	4.11556e-101	TfIIFbeta	41290
4_vs_all	FBgn0053181	7.54331e-258	0.515259	0.831	0.673	1.50866e-254	CG33181	318916
4_vs_all	FBgn0036641	2.34272e-72	0.509302	0.892	0.833	4.68544e-69	Smn	39844
4_vs_all	FBgn0010774	7.50521e-146	0.506936	0.995	0.962	1.50104e-142	Ref1	44029
4_vs_all	FBgn0034046	3.3076e-89	0.505213	0.727	0.671	6.6152e-86	tun	36743
4_vs_all	FBgn0037007	1.78562e-130	0.496841	0.949	0.864	3.57124e-127	CG5059	40278
4_vs_all	FBgn0017457	9.976e-96	0.495834	0.902	0.809	1.9952e-92	U2af38	33201
4_vs_all	FBgn0035945	9.55072e-176	0.49418	0.794	0.696	1.91014e-172	CG5026	39026
4_vs_all	FBgn0263256	1.13798e-61	0.493934	0.723	0.692	2.27595e-58	CG43394	318843
4_vs_all	FBgn0036980	1.06838e-109	0.492805	0.805	0.708	2.13676e-106	RhoBTB	40249
4_vs_all	FBgn0039283	1.5969e-103	0.491737	0.791	0.723	3.1938e-100	danr	43020
4_vs_all	FBgn0262867	2.76499e-38	0.491401	0.704	0.736	5.52997e-35	Ptr	35546
4_vs_all	FBgn0030520	5.31596e-132	0.487689	0.995	0.954	1.06319e-128	Pdcd4	32337
4_vs_all	FBgn0261458	9.86997e-76	0.486424	0.81	0.733	1.97399e-72	capt	45233
4_vs_all	FBgn0266129	1.47635e-09	0.484966	0.535	0.604	2.95269e-06	lov	38007
4_vs_all	FBgn0016691	3.73392e-109	0.476071	0.953	0.876	7.46784e-106	ATPsynO	41845
4_vs_all	FBgn0086691	2.89755e-123	0.474231	0.86	0.782	5.7951e-120	UK114	34897
4_vs_all	FBgn0033519	1.87675e-123	0.473399	0.848	0.748	3.75351e-120	CG11825	36099
4_vs_all	FBgn0037749	4.96734e-107	0.467094	0.839	0.749	9.93468e-104	CG9471	41197
4_vs_all	FBgn0025864	7.00061e-149	0.465431	0.841	0.732	1.40012e-145	Crag	31800
4_vs_all	FBgn0037470	1.4565e-154	0.464428	0.826	0.66	2.91299e-151	Tailor	40847
4_vs_all	FBgn0031663	2.1133e-97	0.457291	0.844	0.769	4.22661e-94	CG8891	33718
4_vs_all	FBgn0025814	1.90512e-85	0.455741	0.877	0.806	3.81023e-82	Mgstl	44110
4_vs_all	FBgn0263933	5.40078e-30	0.453851	0.605	0.523	1.08016e-26	ebi	33212
4_vs_all	FBgn0036735	1.01335e-85	0.45373	0.796	0.647	2.02671e-82	Edc3	39957
4_vs_all	FBgn0028978	4.01164e-51	0.447041	0.856	0.817	8.02328e-48	trbl	43999
4_vs_all	FBgn0001180	3.86616e-142	0.443449	0.839	0.718	7.73232e-139	hb	41032
4_vs_all	FBgn0014879	9.67478e-72	0.442867	0.979	0.929	1.93496e-68	Set	41844
4_vs_all	FBgn0021765	1.71227e-72	0.442487	0.801	0.721	3.42454e-69	scu	32789
4_vs_all	FBgn0038771	6.96463e-63	0.437607	0.881	0.832	1.39293e-59	CG4390	42396
4_vs_all	FBgn0013749	8.7967e-76	0.43716	0.907	0.818	1.75934e-72	Arf102F	43823
4_vs_all	FBgn0038428	1.20083e-81	0.436061	0.784	0.731	2.40166e-78	CG14894	41993
4_vs_all	FBgn0003900	2.6292e-252	0.430324	0.899	0.801	5.25839e-249	twi	37655
4_vs_all	FBgn0020300	4.84222e-29	0.428954	0.58	0.6	9.68445e-26	geko	50263
4_vs_all	FBgn0003360	5.2564e-198	0.425376	1	0.99	1.05128e-194	sesB	32007
4_vs_all	FBgn0035625	7.90757e-40	0.425239	0.7	0.681	1.58151e-36	Blimp-1	38638
4_vs_all	FBgn0037797	1.20394e-121	0.419128	0.812	0.738	2.40789e-118	CG12420	41249
4_vs_all	FBgn0020257	1.37898e-72	0.418585	0.987	0.914	2.75795e-69	Ppa	37602
4_vs_all	FBgn0031418	1.65369e-87	0.418104	0.841	0.767	3.30737e-84	CG3609	33421
4_vs_all	FBgn0036194	6.2263e-86	0.41516	0.8	0.722	1.24526e-82	Dph1	39317
4_vs_all	FBgn0266599	5.0504e-194	0.413947	0.999	0.994	1.01008e-190	Hsc70-4	41840
4_vs_all	FBgn0019686	5.84258e-76	0.413375	0.829	0.702	1.16852e-72	lok	35288
4_vs_all	FBgn0260484	9.46887e-05	0.40706	0.441	0.401	0.189377	HIP	318211
4_vs_all	FBgn0031488	7.09178e-78	0.406031	0.87	0.798	1.41836e-74	CG17265	33509
4_vs_all	FBgn0037106	2.31827e-95	0.404802	0.783	0.698	4.63654e-92	CG11307	40400
4_vs_all	FBgn0034335	2.54106e-156	0.404784	0.845	0.787	5.08211e-153	GstE1	37106
4_vs_all	FBgn0283450	8.79108e-50	0.404237	0.906	0.874	1.75822e-46	Glo1	35656
4_vs_all	FBgn0034451	5.6699e-35	0.402149	0.642	0.618	1.13398e-31	TBCB	37244
4_vs_all	FBgn0047135	3.12574e-85	0.401956	0.963	0.911	6.25149e-82	CG32276	251645
4_vs_all	FBgn0001078	0	0.401572	0.847	0.661	0	ftz-f1	40045
4_vs_all	FBgn0035438	1.1555e-109	0.398491	0.772	0.725	2.31101e-106	PHGPx	38413
4_vs_all	FBgn0015600	1.52353e-171	0.398442	0.858	0.733	3.04706e-168	toc	33526
4_vs_all	FBgn0030373	5.00385e-37	0.396139	0.718	0.695	1.00077e-33	moon	32176
4_vs_all	FBgn0000251	3.56492e-176	0.387883	0.749	0.648	7.12984e-173	cad	35341
4_vs_all	FBgn0000042	2.7134e-228	0.378299	1	0.994	5.4268e-225	Act5C	31521
4_vs_all	FBgn0039849	6.49507e-117	0.377578	0.758	0.628	1.29901e-113	CG11334	43713
4_vs_all	FBgn0003448	1.33065e-202	0.376848	0.887	0.782	2.66131e-199	sna	34908
4_vs_all	FBgn0020255	3.39782e-119	0.371683	0.998	0.978	6.79564e-116	Ran	44072
4_vs_all	FBgn0002932	9.6326e-61	0.37157	0.939	0.885	1.92652e-57	neur	41085
4_vs_all	FBgn0004512	3.37655e-163	0.371099	0.815	0.713	6.7531e-160	Mdr49	36428
4_vs_all	FBgn0000246	7.59999e-72	0.371003	0.678	0.556	1.52e-68	c(3)G	47765
4_vs_all	FBgn0004143	6.26962e-187	0.369869	0.719	0.582	1.25392e-183	nullo	31652
4_vs_all	FBgn0017558	3.40408e-46	0.368917	0.627	0.553	6.80815e-43	Pdk	35970
4_vs_all	FBgn0020238	9.82309e-135	0.368674	1	0.99	1.96462e-131	14-3-3epsilon	42186
4_vs_all	FBgn0010313	1.42768e-62	0.368268	0.994	0.949	2.85535e-59	corto	40616
4_vs_all	FBgn0266418	9.40482e-43	0.365975	0.812	0.789	1.88096e-39	wake	42676
4_vs_all	FBgn0036518	4.26947e-68	0.365945	0.951	0.857	8.53894e-65	RhoGAP71E	39693
4_vs_all	FBgn0011726	3.29485e-116	0.364823	1	0.993	6.58971e-113	tsr	37841
4_vs_all	FBgn0010548	1.52168e-109	0.363206	0.793	0.739	3.04337e-106	Aldh-III	45398
4_vs_all	FBgn0037643	1.68152e-69	0.360373	0.792	0.744	3.36304e-66	ScsbetaA	41067
4_vs_all	FBgn0270926	1.61779e-63	0.354984	0.686	0.622	3.23557e-60	AsnS	2768965
4_vs_all	FBgn0038673	3.61897e-50	0.348959	0.754	0.675	7.23794e-47	CG14286	42280
4_vs_all	FBgn0004959	1.63073e-30	0.348057	0.663	0.604	3.26145e-27	phm	32857
4_vs_all	FBgn0036887	2.42912e-185	0.347732	0.794	0.697	4.85823e-182	CG9231	40130
4_vs_all	FBgn0035499	2.1082e-99	0.346641	0.801	0.72	4.21641e-96	Chd64	38490
4_vs_all	FBgn0083961	4.33218e-63	0.340273	0.787	0.728	8.66436e-60	CG34125	4379886
4_vs_all	FBgn0284243	4.127e-195	0.338828	1	0.998	8.25401e-192	betaTub56D	37238
4_vs_all	FBgn0000180	4.45095e-29	0.338269	0.881	0.867	8.9019e-26	bib	34330
4_vs_all	FBgn0263240	4.89732e-98	0.337094	0.851	0.763	9.79465e-95	Coop	35677
4_vs_all	FBgn0030512	8.14531e-44	0.333071	0.744	0.727	1.62906e-40	Nadsyn	32328
4_vs_all	FBgn0003396	9.00817e-59	0.332011	0.862	0.774	1.80163e-55	shn	36171
4_vs_all	FBgn0085443	5.40199e-106	0.330126	0.756	0.626	1.0804e-102	spri	31987
4_vs_all	FBgn0050000	1.20008e-43	0.325764	0.722	0.72	2.40015e-40	GstT1	35995
4_vs_all	FBgn0011768	1.47818e-16	0.324297	0.75	0.743	2.95635e-13	Fdh	41311
4_vs_all	FBgn0052625	1.44753e-66	0.322768	0.885	0.845	2.89507e-63	CG32625	318128
4_vs_all	FBgn0024558	7.17229e-77	0.322142	0.856	0.746	1.43446e-73	Dph5	42663
4_vs_all	FBgn0004108	7.88734e-84	0.320437	0.957	0.905	1.57747e-80	Nrt	39873
4_vs_all	FBgn0025637	2.15251e-39	0.320239	0.964	0.927	4.30501e-36	SkpA	31016
4_vs_all	FBgn0046692	1.93089e-90	0.313696	0.747	0.632	3.86178e-87	Stlk	3355135
4_vs_all	FBgn0041094	7.83354e-71	0.312433	0.987	0.945	1.56671e-67	scyl	39270
4_vs_all	FBgn0000542	6.00882e-24	0.312101	0.746	0.726	1.20176e-20	ec	31339
4_vs_all	FBgn0039132	2.73169e-81	0.311765	0.781	0.661	5.46339e-78	AP-1sigma	42835
4_vs_all	FBgn0000083	3.52768e-82	0.308495	0.817	0.766	7.05536e-79	AnxB9	42492
4_vs_all	FBgn0033926	1.14971e-43	0.308347	0.754	0.758	2.29942e-40	Arc1	36595
4_vs_all	FBgn0031360	1.57261e-77	0.307648	0.804	0.721	3.14523e-74	CG31937	326177
4_vs_all	FBgn0025641	1.13415e-123	0.307362	0.766	0.653	2.2683e-120	DAAM	31075
4_vs_all	FBgn0027052	2.56915e-129	0.30608	0.741	0.647	5.13831e-126	STUB1	34433
4_vs_all	FBgn0034184	1.14827e-178	0.305891	0.732	0.494	2.29653e-175	CG9646	36918
4_vs_all	FBgn0261648	3.06728e-88	0.301172	0.849	0.776	6.13457e-85	salm	34569
4_vs_all	FBgn0260003	1.91696e-77	0.29665	0.702	0.593	3.83392e-74	Dys	42327
4_vs_all	FBgn0010352	2.46992e-06	0.29402	0.709	0.752	0.00493985	Nc73EF	39899
4_vs_all	FBgn0032014	2.97846e-56	0.293672	0.802	0.718	5.95693e-53	CG7840	34136
4_vs_all	FBgn0015359	7.73986e-139	0.293385	0.768	0.661	1.54797e-135	CG2034	38287
4_vs_all	FBgn0037213	2.42127e-34	0.286148	0.831	0.787	4.84254e-31	CG12581	40522
4_vs_all	FBgn0020392	0.0476703	0.285046	0.614	0.673	1	Nmt	38909
4_vs_all	FBgn0013746	6.64594e-42	0.283907	0.812	0.751	1.32919e-38	alien	34225
4_vs_all	FBgn0034514	1.85751e-75	0.283269	0.999	0.993	3.71503e-72	CG13427	37316
4_vs_all	FBgn0038013	2.46876e-37	0.279948	0.719	0.664	4.93751e-34	CG10038	41495
4_vs_all	FBgn0043791	2.6965e-107	0.277186	0.855	0.787	5.393e-104	phu	41135
4_vs_all	FBgn0046253	3.47187e-141	0.275945	0.77	0.701	6.94375e-138	CG3502	37695
4_vs_all	FBgn0005655	4.31627e-51	0.275782	0.995	0.957	8.63254e-48	PCNA	37290
4_vs_all	FBgn0033000	2.88202e-27	0.274535	0.858	0.84	5.76404e-24	CG14464	3355132
4_vs_all	FBgn0011770	5.1088e-69	0.271678	0.816	0.769	1.02176e-65	Gip	31960
4_vs_all	FBgn0000449	0.000198353	0.268823	0.617	0.63	0.396706	dib	45282
4_vs_all	FBgn0039266	1.67622e-23	0.266737	0.909	0.858	3.35243e-20	CG11791	43000
4_vs_all	FBgn0041184	1.15617e-35	0.265593	0.901	0.835	2.31235e-32	Socs36E	35085
4_vs_all	FBgn0022893	1.65492e-113	0.263743	1	1	3.30984e-110	Df31	35418
4_vs_all	FBgn0001122	9.4394e-27	0.263205	0.663	0.627	1.88788e-23	Galphao	36104
4_vs_all	FBgn0032682	1.05722e-28	0.259995	0.706	0.698	2.11444e-25	grnd	35103
4_vs_all	FBgn0039286	2.32108e-31	0.257648	0.827	0.753	4.64217e-28	dan	43023
4_vs_all	FBgn0011723	4.59522e-52	0.255581	0.634	0.541	9.19045e-49	byn	39349
4_vs_all	FBgn0004102	8.46133e-60	0.255424	0.663	0.592	1.69227e-56	oc	31802
4_vs_all	FBgn0000659	4.76981e-44	0.255381	0.769	0.707	9.53963e-41	fkh	43383
4_vs_all	FBgn0036428	3.34097e-53	0.255283	0.881	0.819	6.68193e-50	Gbs-70E	39588
4_vs_all	FBgn0003486	4.30956e-25	0.255205	0.637	0.629	8.61912e-22	spo	38631
4_vs_all	FBgn0035315	8.7454e-34	0.252879	0.962	0.914	1.74908e-30	CG8960	38280
4_vs_all	FBgn0015926	5.4425e-74	0.251835	0.697	0.62	1.0885e-70	dah	32459
4_vs_all	FBgn0039970	6.40563e-89	0.251572	0.679	0.561	1.28113e-85	CG17508	49893
4_vs_all	FBgn0033101	4.15314e-98	0.250161	0.692	0.578	8.30629e-95	CG9436	35586
5_vs_all	FBgn0002773	6.39695e-65	3.77193	0.655	0.578	1.27939e-61	Mlc2	43587
5_vs_all	FBgn0086906	0	3.59066	0.772	0.535	0	sls	44013
5_vs_all	FBgn0031313	6.80311e-25	3.58301	0.505	0.426	1.36062e-21	CG5080	33299
5_vs_all	FBgn0010424	0.0480262	3.49083	0.437	0.454	1	TpnC73F	39916
5_vs_all	FBgn0000116	2.11566e-11	3.23298	0.557	0.573	4.23133e-08	Argk	39041
5_vs_all	FBgn0003888	3.97411e-236	3.176	0.757	0.634	7.94821e-233	betaTub60D	37888
5_vs_all	FBgn0000044	3.76393e-77	3.12394	0.611	0.553	7.52787e-74	Act57B	37368
5_vs_all	FBgn0259209	0.0330414	2.97195	0.434	0.517	1	Mlp60A	37853
5_vs_all	FBgn0024189	0	2.69207	0.784	0.553	0	sns	44097
5_vs_all	FBgn0000046	0	2.59197	0.889	0.707	0	Act87E	48632
5_vs_all	FBgn0005666	1.24067e-12	2.55271	0.455	0.468	2.48135e-09	bt	43814
5_vs_all	FBgn0264695	2.99159e-52	2.52856	0.519	0.389	5.98319e-49	Mhc	35007
5_vs_all	FBgn0010423	8.77494e-83	2.49352	0.506	0.322	1.75499e-79	TpnC47D	36195
5_vs_all	FBgn0011656	0	2.47098	0.894	0.692	0	Mef2	36032
5_vs_all	FBgn0004169	2.21011e-12	2.35549	0.401	0.359	4.42022e-09	up	32314
5_vs_all	FBgn0030900	0	2.32009	0.853	0.659	0	Him	32801
5_vs_all	FBgn0265487	3.14399e-106	2.19187	0.66	0.562	6.28798e-103	mbl	36945
5_vs_all	FBgn0039039	3.7651e-230	2.12886	0.721	0.572	7.53019e-227	lmd	42717
5_vs_all	FBgn0031908	3.66345e-45	2.02736	0.545	0.406	7.32689e-42	CG5177	34017
5_vs_all	FBgn0028369	1.37627e-234	1.97431	0.715	0.54	2.75254e-231	kirre	31292
5_vs_all	FBgn0261245	7.7958e-236	1.87059	0.712	0.487	1.55916e-232	sing	32644
5_vs_all	FBgn0004117	4.71196e-82	1.86381	0.443	0.234	9.42392e-79	Tm2	41853
5_vs_all	FBgn0026403	6.45316e-55	1.84288	0.544	0.403	1.29063e-51	Ndg	36089
5_vs_all	FBgn0011286	3.95633e-118	1.81674	0.614	0.389	7.91266e-115	RyR	49090
5_vs_all	FBgn0002772	5.49944e-07	1.74958	0.34	0.34	0.00109989	Mlc1	43323
5_vs_all	FBgn0029939	5.7554e-245	1.73401	0.776	0.566	1.15108e-241	CG9650	31660
5_vs_all	FBgn0001258	0.351633	1.72652	0.51	0.592	1	Ldh	45880
5_vs_all	FBgn0037447	0.0692779	1.70606	0.304	0.232	1	Neurochondrin	40796
5_vs_all	FBgn0086677	1.16143e-46	1.69803	0.64	0.644	2.32286e-43	jeb	36295
5_vs_all	FBgn0265045	0.0348033	1.66165	0.449	0.469	1	Strn-Mlck	36753
5_vs_all	FBgn0032683	1.18024e-160	1.64723	0.68	0.515	2.36047e-157	kon	35104
5_vs_all	FBgn0040089	4.75623e-151	1.6279	0.695	0.596	9.51247e-148	meso18E	53448
5_vs_all	FBgn0250819	1.5583e-29	1.52507	0.501	0.447	3.1166e-26	CG33521	3346141
5_vs_all	FBgn0000579	0.00404837	1.49167	0.692	0.743	1	Eno	33351
5_vs_all	FBgn0264489	3.99103e-46	1.44802	0.398	0.152	7.98206e-43	CG43897	39153
5_vs_all	FBgn0029082	2.65138e-53	1.411	0.661	0.59	5.30277e-50	hbs	44129
5_vs_all	FBgn0005775	0.173898	1.40534	0.439	0.447	1	Con	38590
5_vs_all	FBgn0011584	1.90694e-57	1.39552	0.627	0.539	3.81389e-54	Trp1	34333
5_vs_all	FBgn0003285	5.8692e-91	1.36849	0.716	0.678	1.17384e-87	rst	31290
5_vs_all	FBgn0283471	9.6975e-29	1.35887	0.262	0.201	1.9395e-25	wupA	32794
5_vs_all	FBgn0004629	1.59561e-39	1.32214	0.984	0.978	3.19122e-36	Cys	41767
5_vs_all	FBgn0004862	1.67065e-75	1.32014	0.618	0.467	3.34129e-72	bap	42537
5_vs_all	FBgn0033458	2.47149e-122	1.30926	0.795	0.737	4.94298e-119	CG18446	36023
5_vs_all	FBgn0031037	8.38107e-194	1.26618	0.769	0.637	1.67621e-190	CG14207	32955
5_vs_all	FBgn0033782	2.00318e-16	1.20996	0.286	0.184	4.00636e-13	sug	36424
5_vs_all	FBgn0262617	3.05999e-82	1.18186	0.608	0.504	6.11999e-79	CG43143	41256
5_vs_all	FBgn0021767	2.60818e-67	1.17262	0.581	0.49	5.21635e-64	org-1	31778
5_vs_all	FBgn0039178	8.0168e-40	1.15806	0.56	0.48	1.60336e-36	CG6356	42893
5_vs_all	FBgn0036663	0.148389	1.12029	0.428	0.415	1	CG9674	39878
5_vs_all	FBgn0261836	9.53996e-05	1.1167	0.512	0.663	0.190799	Msp300	3771968
5_vs_all	FBgn0086904	4.56667e-289	1.0777	0.972	0.918	9.13334e-286	Nacalpha	36409
5_vs_all	FBgn0000568	4.49841e-15	1.07693	0.532	0.52	8.99683e-12	Eip75B	39999
5_vs_all	FBgn0052850	9.72036e-06	1.07279	0.617	0.677	0.0194407	CG32850	318246
5_vs_all	FBgn0261975	2.79274e-07	1.04613	0.475	0.473	0.000558547	CG42806	10178814
5_vs_all	FBgn0003886	4.3596e-178	1.03925	0.555	0.225	8.7192e-175	alphaTub85E	41183
5_vs_all	FBgn0039026	0.000776045	1.03426	0.646	0.674	1	CG7029	42703
5_vs_all	FBgn0039523	6.54463e-26	1.02234	0.551	0.548	1.30893e-22	CG12885	43308
5_vs_all	FBgn0040505	0.00974157	0.999027	0.652	0.65	1	Alk	53425
5_vs_all	FBgn0262656	3.29155e-135	0.993203	0.902	0.886	6.58311e-132	Myc	31310
5_vs_all	FBgn0031637	1.27326e-09	0.980991	0.507	0.482	2.54651e-06	mxt	33686
5_vs_all	FBgn0003076	1.1231e-62	0.967785	0.416	0.621	2.24619e-59	Pgm	44010
5_vs_all	FBgn0051221	1.12285e-113	0.961358	0.724	0.62	2.24569e-110	CG31221	42325
5_vs_all	FBgn0015393	4.86274e-156	0.955241	0.825	0.793	9.72547e-153	hoip
5_vs_all	FBgn0268063	4.97117e-32	0.949031	0.636	0.666	9.94234e-29	ltl	38845
5_vs_all	FBgn0002609	3.38949e-81	0.924474	0.685	0.588	6.77898e-78	E(spl)m3-HLH	43156
5_vs_all	FBgn0036899	6.69308e-125	0.922514	0.475	0.196	1.33862e-121	tey	40146
5_vs_all	FBgn0004167	3.34572e-08	0.903215	0.491	0.526	6.69145e-05	kst	38418
5_vs_all	FBgn0085446	2.96789e-23	0.88791	0.275	0.353	5.93578e-20	CG34417	31591
5_vs_all	FBgn0000636	2.16038e-05	0.87751	0.761	0.769	0.0432076	Fas3	35097
5_vs_all	FBgn0285955	6.99962e-71	0.870051	0.779	0.73	1.39992e-67	cv-c	41749
5_vs_all	FBgn0038494	2.40012e-79	0.864235	0.416	0.186	4.80024e-76	beat-IIb	42082
5_vs_all	FBgn0003149	6.32962e-10	0.863168	0.172	0.306	1.26592e-06	Prm	39002
5_vs_all	FBgn0002732	5.4123e-106	0.861578	0.933	0.872	1.08246e-102	E(spl)malpha-BFM	43153
5_vs_all	FBgn0264001	0.000621619	0.861124	0.529	0.559	1	bru3	39527
5_vs_all	FBgn0002526	3.16697e-285	0.853603	0.916	0.727	6.33394e-282	LanA	38723
5_vs_all	FBgn0014863	3.54e-07	0.851653	0.477	0.466	0.000707999	Mlp84B	40849
5_vs_all	FBgn0003870	1.33165e-49	0.846149	0.761	0.74	2.66331e-46	ttk	48317
5_vs_all	FBgn0261800	1.07133e-231	0.84496	0.93	0.832	2.14266e-228	LanB1	34068
5_vs_all	FBgn0050115	1.76638e-62	0.843727	0.716	0.677	3.53276e-59	GEFmeso	37134
5_vs_all	FBgn0029504	1.97815e-06	0.835352	0.498	0.527	0.00395631	CHES-1-like	31678
5_vs_all	FBgn0015919	8.62076e-65	0.835044	0.687	0.623	1.72415e-61	caup	39440
5_vs_all	FBgn0029148	4.14336e-90	0.829698	0.869	0.898	8.28673e-87	NHP2	44005
5_vs_all	FBgn0010389	5.1404e-35	0.82929	0.691	0.693	1.02808e-31	htl	42160
5_vs_all	FBgn0015609	7.26619e-68	0.824293	0.688	0.672	1.45324e-64	CadN	35070
5_vs_all	FBgn0025525	0.00789682	0.818495	0.533	0.64	1	bab2	44254
5_vs_all	FBgn0003944	0.129831	0.812547	0.606	0.743	1	Ubx	42034
5_vs_all	FBgn0020309	7.65256e-116	0.811751	0.791	0.723	1.53051e-112	crol	34592
5_vs_all	FBgn0032297	2.26555e-35	0.805156	0.548	0.444	4.5311e-32	CG17124	34485
5_vs_all	FBgn0022740	4.62002e-108	0.793877	0.55	0.284	9.24005e-105	HLH54F	37027
5_vs_all	FBgn0001142	0.0517812	0.771342	0.604	0.715	1	Gs1	33172
5_vs_all	FBgn0032400	7.99564e-15	0.769784	0.644	0.615	1.59913e-11	CG6770	34621
5_vs_all	FBgn0086355	1.62819e-14	0.767116	0.336	0.519	3.25639e-11	Tpi	43582
5_vs_all	FBgn0263118	2.54346e-10	0.76588	0.37	0.252	5.08691e-07	tx	43190
5_vs_all	FBgn0284221	4.39752e-94	0.762418	0.771	0.641	8.79504e-91	Sema5c	37066
5_vs_all	FBgn0003118	5.38562e-92	0.759941	0.808	0.748	1.07712e-88	pnt	42757
5_vs_all	FBgn0036752	8.38646e-36	0.750295	0.297	0.379	1.67729e-32	Adgf-A	39976
5_vs_all	FBgn0038744	1.18055e-14	0.742938	0.465	0.406	2.3611e-11	CG4733	42368
5_vs_all	FBgn0014388	2.93384e-78	0.735627	0.812	0.776	5.86769e-75	sty	38424
5_vs_all	FBgn0000320	5.80646e-28	0.731719	0.611	0.597	1.16129e-24	eya	33916
5_vs_all	FBgn0004876	1.76533e-40	0.718021	0.766	0.729	3.53066e-37	cdi	42289
5_vs_all	FBgn0010228	1.45899e-128	0.717433	0.961	0.943	2.91797e-125	HmgZ	37480
5_vs_all	FBgn0037819	2.48419e-28	0.714617	0.688	0.725	4.96838e-25	CG14688	41275
5_vs_all	FBgn0014455	0.102068	0.712957	0.485	0.532	1	Ahcy	32471
5_vs_all	FBgn0259734	2.45789e-11	0.711914	0.499	0.466	4.91577e-08	Nost	8673992
5_vs_all	FBgn0031971	0.0020138	0.711492	0.734	0.738	1	Sirup	34089
5_vs_all	FBgn0086558	2.83062e-08	0.711067	0.706	0.757	5.66125e-05	Ubi-p5E	326237
5_vs_all	FBgn0003345	1.78871e-68	0.707436	0.777	0.663	3.57742e-65	sd	32536
5_vs_all	FBgn0033188	0.00392333	0.703828	0.558	0.642	1	Drat	35687
5_vs_all	FBgn0015229	3.46003e-45	0.700635	0.738	0.719	6.92007e-42	glec	42571
5_vs_all	FBgn0002733	1.07954e-63	0.691327	0.837	0.797	2.15908e-60	E(spl)mbeta-HLH	43152
5_vs_all	FBgn0029002	9.92057e-110	0.66436	0.882	0.785	1.98411e-106	miple2	44787
5_vs_all	FBgn0011722	1.4534e-21	0.662714	0.334	0.496	2.90681e-18	Tig	33896
5_vs_all	FBgn0051140	0.000900628	0.662648	0.556	0.56	1	CG31140	42836
5_vs_all	FBgn0021800	0.0694226	0.660348	0.609	0.661	1	Reph	47399
5_vs_all	FBgn0027364	2.91397e-190	0.656416	0.768	0.656	5.82795e-187	Six4	40297
5_vs_all	FBgn0015774	0.0134554	0.653422	0.465	0.572	1	NetB	32400
5_vs_all	FBgn0263392	1.06175e-39	0.653065	0.914	0.882	2.12349e-36	Tet	38347
5_vs_all	FBgn0001319	2.1513e-34	0.652821	0.581	0.571	4.30259e-31	kn	45318
5_vs_all	FBgn0033446	3.96542e-75	0.648346	0.511	0.289	7.93084e-72	CG1648	36009
5_vs_all	FBgn0030955	6.86041e-42	0.648236	0.662	0.645	1.37208e-38	CG6891	32865
5_vs_all	FBgn0002633	8.17686e-98	0.648084	0.942	0.886	1.63537e-94	E(spl)m7-HLH	43160
5_vs_all	FBgn0053548	2.10204e-267	0.64514	0.211	0.021	4.20408e-264	SmydA-8	31200
5_vs_all	FBgn0030854	2.60083e-40	0.643296	0.68	0.648	5.20167e-37	CG8289	32741
5_vs_all	FBgn0002031	0.000852312	0.637843	0.553	0.595	1	l(2)37Cc	49168
5_vs_all	FBgn0028841	2.68646e-14	0.63182	0.149	0.011	5.37292e-11	jhamt	34977
5_vs_all	FBgn0032629	1.06389e-12	0.624653	0.576	0.57	2.12777e-09	beat-IIIc	35037
5_vs_all	FBgn0261565	2.31664e-70	0.623489	0.47	0.299	4.63327e-67	Lmpt	39889
5_vs_all	FBgn0037207	1.31222e-20	0.619853	0.704	0.728	2.62443e-17	Mes2	40514
5_vs_all	FBgn0083968	6.23414e-62	0.616551	0.628	0.532	1.24683e-58	CG34132	4379884
5_vs_all	FBgn0044049	2.01627e-69	0.615197	0.921	0.879	4.03253e-66	Ilp4	39152
5_vs_all	FBgn0266918	0.504085	0.610664	0.721	0.799	1	CG32486	38367
5_vs_all	FBgn0035473	4.64652e-35	0.609888	0.61	0.551	9.29305e-32	mge	38459
5_vs_all	FBgn0003651	0.00659998	0.609756	0.429	0.479	1	svp	41491
5_vs_all	FBgn0024321	8.75576e-25	0.607494	0.35	0.54	1.75115e-21	NK7.1	41747
5_vs_all	FBgn0000591	3.32701e-21	0.603307	0.885	0.868	6.65402e-18	E(spl)m8-HLH	43161
5_vs_all	FBgn0014141	2.0797e-23	0.602576	0.549	0.668	4.1594e-20	cher	42066
5_vs_all	FBgn0026869	0.100384	0.597696	0.588	0.615	1	Thd1	43796
5_vs_all	FBgn0003016	1.58565e-10	0.593942	0.408	0.538	3.1713e-07	osp	34850
5_vs_all	FBgn0085397	0.000989756	0.593652	0.521	0.534	1	Fili	5740472
5_vs_all	FBgn0264562	1.39756e-08	0.592936	0.527	0.514	2.79511e-05	Hr4	31162
5_vs_all	FBgn0024232	0.0366152	0.592206	0.427	0.448	1	gprs	36862
5_vs_all	FBgn0045759	1.21549e-48	0.590079	0.48	0.338	2.43097e-45	bin	38766
5_vs_all	FBgn0261999	3.2224e-31	0.586828	0.567	0.554	6.44479e-28	CG42817	34951
5_vs_all	FBgn0016797	2.15368e-11	0.583391	0.816	0.79	4.30735e-08	fz2	40090
5_vs_all	FBgn0033504	0.00545871	0.581522	0.48	0.476	1	CAP	36084
5_vs_all	FBgn0033906	4.86237e-62	0.576006	0.811	0.726	9.72473e-59	ReepB	36569
5_vs_all	FBgn0004839	0.0128506	0.575886	0.601	0.613	1	otk	36283
5_vs_all	FBgn0010482	5.71064e-129	0.575622	0.426	0.196	1.14213e-125	l(2)01289	46017
5_vs_all	FBgn0038156	1.58677e-35	0.573854	0.48	0.338	3.17353e-32	side-IV	41657
5_vs_all	FBgn0052580	5.68044e-71	0.570016	0.19	0.439	1.13609e-67	Muc14A	318097
5_vs_all	FBgn0040233	8.38841e-26	0.566075	0.503	0.409	1.67768e-22	cana	3771934
5_vs_all	FBgn0037513	3.50246e-07	0.564067	0.538	0.543	0.000700491	pyd3	40916
5_vs_all	FBgn0026088	1.14456e-21	0.552197	0.61	0.543	2.28913e-18	CG14818	31147
5_vs_all	FBgn0000719	0.0211689	0.548506	0.545	0.626	1	fog	33148
5_vs_all	FBgn0038947	6.26637e-42	0.546689	0.821	0.811	1.25327e-38	Sar1	42615
5_vs_all	FBgn0033844	1.04935e-43	0.542119	0.706	0.67	2.09869e-40	bbc	36496
5_vs_all	FBgn0004606	8.52658e-72	0.541911	0.755	0.705	1.70532e-68	zfh1	43650
5_vs_all	FBgn0259678	3.70503e-83	0.53908	0.212	0.045	7.41007e-80	sqa	36002
5_vs_all	FBgn0020299	9.35058e-15	0.535322	0.595	0.627	1.87012e-11	stumps	41770
5_vs_all	FBgn0034897	1.89375e-08	0.534282	0.442	0.422	3.7875e-05	Sesn	37755
5_vs_all	FBgn0000064	8.94138e-41	0.530421	0.695	0.823	1.78828e-37	Ald	43183
5_vs_all	FBgn0036007	3.95349e-24	0.525892	0.771	0.784	7.90699e-21	path	39106
5_vs_all	FBgn0000546	1.31003e-12	0.523442	0.735	0.73	2.62006e-09	EcR	35540
5_vs_all	FBgn0004507	3.274e-06	0.522322	0.604	0.648	0.00654801	GlyP	33386
5_vs_all	FBgn0010551	0.0900313	0.519635	0.486	0.526	1	Phb2	46038
5_vs_all	FBgn0001186	3.6584e-30	0.515985	0.626	0.589	7.31681e-27	Hex-A	45875
5_vs_all	FBgn0030266	6.74189e-13	0.515705	0.579	0.59	1.34838e-09	CG11122	32046
5_vs_all	FBgn0014135	0.816759	0.513839	0.548	0.592	1	bnl	42356
5_vs_all	FBgn0011259	5.68406e-32	0.510861	0.758	0.744	1.13681e-28	Sema1a	34192
5_vs_all	FBgn0038498	0.575463	0.51027	0.193	0.159	1	beat-IIa	42086
5_vs_all	FBgn0085387	3.48879e-60	0.506562	0.386	0.573	6.97759e-57	shakB	33062
5_vs_all	FBgn0038294	4.68452e-111	0.505031	0.338	0.122	9.36904e-108	Mf	41824
5_vs_all	FBgn0029979	0.000124887	0.501871	0.703	0.764	0.249775	mahe	31707
5_vs_all	FBgn0030941	9.09543e-06	0.501774	0.465	0.567	0.0181909	wgn	32849
5_vs_all	FBgn0032129	1.10342e-46	0.501384	0.327	0.215	2.20684e-43	jp	34274
5_vs_all	FBgn0003460	0.00156258	0.500796	0.471	0.436	1	so	35662
5_vs_all	FBgn0260747	1.70584e-07	0.499828	0.59	0.615	0.000341168	Chchd2	32701
5_vs_all	FBgn0041184	0.000359273	0.497718	0.826	0.843	0.718546	Socs36E	35085
5_vs_all	FBgn0039008	1.81436e-69	0.497104	0.234	0.093	3.62871e-66	CG6972	42684
5_vs_all	FBgn0036547	0.0226566	0.486463	0.226	0.299	1	CG17032	39736
5_vs_all	FBgn0024913	2.97925e-09	0.482176	0.301	0.152	5.9585e-06	Actbeta	43826
5_vs_all	FBgn0285879	0.928672	0.481133	0.364	0.32	1	disco-r	64875
5_vs_all	FBgn0259834	1.54501e-20	0.478096	0.611	0.613	3.09003e-17	out	32926
5_vs_all	FBgn0035699	0.0528329	0.473045	0.461	0.523	1	CG13300	38730
5_vs_all	FBgn0005771	2.44064e-06	0.464262	0.689	0.807	0.00488128	noc	34847
5_vs_all	FBgn0002629	6.60301e-29	0.459526	0.916	0.872	1.3206e-25	E(spl)m4-BFM	43157
5_vs_all	FBgn0000308	1.02449e-33	0.458747	0.979	0.949	2.04899e-30	chic	33834
5_vs_all	FBgn0003892	2.96371e-14	0.458469	0.883	0.898	5.92743e-11	ptc	35851
5_vs_all	FBgn0029881	1.85121e-40	0.45114	0.373	0.564	3.70242e-37	pigs	31596
5_vs_all	FBgn0028734	1.13428e-05	0.449835	0.653	0.65	0.0226855	Fmr1	37528
5_vs_all	FBgn0023214	1.1439e-11	0.448861	0.712	0.713	2.2878e-08	edl	37149
5_vs_all	FBgn0003380	5.82558e-21	0.448358	0.49	0.373	1.16512e-17	Sh	32780
5_vs_all	FBgn0261673	0.677877	0.446679	0.417	0.319	1	nemy	36395
5_vs_all	FBgn0003204	2.14305e-49	0.445519	0.688	0.64	4.28611e-46	ras	43873
5_vs_all	FBgn0043791	5.8154e-09	0.439578	0.79	0.793	1.16308e-05	phu	41135
5_vs_all	FBgn0032897	2.37017e-53	0.434517	0.181	0.407	4.74034e-50	CG9336	35355
5_vs_all	FBgn0002592	9.38311e-44	0.43065	0.822	0.792	1.87662e-40	E(spl)m2-BFM	43155
5_vs_all	FBgn0085409	8.25968e-07	0.428022	0.674	0.772	0.00165194	smal	5740323
5_vs_all	FBgn0001250	4.73633e-14	0.427101	0.576	0.618	9.47266e-11	if	32661
5_vs_all	FBgn0002631	1.02579e-43	0.424446	0.879	0.813	2.05159e-40	E(spl)m5-HLH	43158
5_vs_all	FBgn0035656	0.00129958	0.424013	0.652	0.789	1	CG10479	38674
5_vs_all	FBgn0031489	0.0271274	0.416504	0.35	0.424	1	CG17224	33510
5_vs_all	FBgn0031745	5.03726e-06	0.413621	0.604	0.617	0.0100745	rau	33814
5_vs_all	FBgn0026319	1.28946e-31	0.411276	0.916	0.919	2.57892e-28	Traf4	33638
5_vs_all	FBgn0005585	2.67073e-123	0.40847	0.987	0.957	5.34145e-120	Calr	41166
5_vs_all	FBgn0001991	1.35238e-05	0.402695	0.237	0.198	0.0270476	Ca-alpha1D	34950
5_vs_all	FBgn0029801	8.8731e-18	0.402093	0.545	0.489	1.77462e-14	CG15771	31500
5_vs_all	FBgn0265991	7.27529e-30	0.40117	0.675	0.546	1.45506e-26	Zasp52	36740
5_vs_all	FBgn0263873	6.44203e-30	0.3996	0.614	0.58	1.28841e-26	sick	35277
5_vs_all	FBgn0015245	0.000122767	0.398823	0.567	0.637	0.245534	Hsp60A	32045
5_vs_all	FBgn0053200	1.02459e-18	0.389538	0.687	0.675	2.04919e-15	VepD	117331
5_vs_all	FBgn0265356	1.01879e-174	0.388854	0.302	0.084	2.03758e-171	tn	37190
5_vs_all	FBgn0039209	4.52176e-06	0.388781	0.639	0.644	0.00904352	REPTOR	42930
5_vs_all	FBgn0034476	0.00761591	0.387102	0.475	0.578	1	Toll-7	37272
5_vs_all	FBgn0040260	7.53175e-14	0.381508	0.221	0.206	1.50635e-10	Ugt36Bc	53511
5_vs_all	FBgn0001235	9.57624e-51	0.379541	0.985	0.969	1.91525e-47	hth	41273
5_vs_all	FBgn0036334	3.48516e-09	0.379293	0.669	0.677	6.97032e-06	CG11267	39476
5_vs_all	FBgn0031307	7.24741e-08	0.376713	0.226	0.263	0.000144948	MFS3	33292
5_vs_all	FBgn0000015	0.0279215	0.375492	0.582	0.638	1	Abd-B	47763
5_vs_all	FBgn0032751	0.128444	0.373128	0.73	0.788	1	CG17343	35180
5_vs_all	FBgn0036501	5.24832e-05	0.372861	0.209	0.155	0.104966	CG7272	39670
5_vs_all	FBgn0004110	2.49918e-06	0.370831	0.528	0.635	0.00499837	tin	42536
5_vs_all	FBgn0035798	4.85713e-61	0.366901	0.417	0.197	9.71425e-58	frac	38850
5_vs_all	FBgn0050015	0.871228	0.363677	0.75	0.792	1	CG30015	36147
5_vs_all	FBgn0003502	0.675823	0.360316	0.86	0.876	1	Btk29A	34132
5_vs_all	FBgn0027111	4.6578e-118	0.360069	0.777	0.703	9.3156e-115	miple1	38047
5_vs_all	FBgn0031245	5.89444e-17	0.35916	0.621	0.758	1.17889e-13	CG3625	33198
5_vs_all	FBgn0004359	0.213489	0.348651	0.65	0.721	1	T48	43235
5_vs_all	FBgn0037728	3.84242e-92	0.346457	0.881	0.886	7.68485e-89	p23	41173
5_vs_all	FBgn0026144	4.51977e-05	0.346392	0.732	0.766	0.0903955	CBP	31669
5_vs_all	FBgn0053557	1.21164e-301	0.344334	0.515	0.071	2.42328e-298	CG33557	3346145
5_vs_all	FBgn0286222	2.61018e-29	0.343762	0.405	0.536	5.22035e-26	Fum1	31605
5_vs_all	FBgn0052676	9.83272e-10	0.338555	0.708	0.758	1.96654e-06	stx	32005
5_vs_all	FBgn0003975	0.0170511	0.336804	0.203	0.253	1	vg	36421
5_vs_all	FBgn0000014	0.12839	0.336134	0.596	0.665	1	abd-A	42037
5_vs_all	FBgn0029975	0.0120494	0.333475	0.493	0.589	1	spidey	31703
5_vs_all	FBgn0035192	3.33143e-83	0.331955	0.241	0.097	6.66287e-80	CG9194	38133
5_vs_all	FBgn0260003	5.26192e-08	0.330197	0.659	0.598	0.000105238	Dys	42327
5_vs_all	FBgn0003525	7.74303e-09	0.330129	0.897	0.91	1.54861e-05	stg	43466
5_vs_all	FBgn0021795	1.07822e-59	0.326451	0.884	0.863	2.15643e-56	Tapdelta	45680
5_vs_all	FBgn0085400	0.0474636	0.321719	0.615	0.641	1	side-V	37679
5_vs_all	FBgn0003129	7.282e-11	0.321073	0.267	0.251	1.4564e-07	Poxm	40990
5_vs_all	FBgn0037549	1.48197e-15	0.319925	0.67	0.672	2.96394e-12	CG7878	40959
5_vs_all	FBgn0264895	0.0178011	0.31984	0.797	0.857	1	RapGAP1	34032
5_vs_all	FBgn0015399	1.7449e-153	0.317061	0.105	0.285	3.4898e-150	kek1	34688
5_vs_all	FBgn0010786	1.1777e-25	0.313083	0.599	0.566	2.3554e-22	l(3)02640	46140
5_vs_all	FBgn0025683	0.155456	0.312629	0.387	0.494	1	CG3164	33171
5_vs_all	FBgn0035083	2.08284e-40	0.312577	0.668	0.625	4.16568e-37	Tina-1	37989
5_vs_all	FBgn0036043	0.158202	0.312205	0.553	0.582	1	CG8177	39147
5_vs_all	FBgn0043001	3.15467e-10	0.310625	0.921	0.904	6.30935e-07	Chrac-16	32166
5_vs_all	FBgn0031952	1.78885e-48	0.307966	0.284	0.469	3.57771e-45	cdc14	34067
5_vs_all	FBgn0015380	2.9181e-07	0.306085	0.551	0.681	0.00058362	drl	44355
5_vs_all	FBgn0023477	3.26369e-10	0.305337	0.615	0.619	6.52738e-07	Taldo	37804
5_vs_all	FBgn0002735	1.22423e-52	0.298848	0.93	0.85	2.44847e-49	E(spl)mgamma-HLH	43151
5_vs_all	FBgn0035767	1.57714e-22	0.298709	0.543	0.641	3.15427e-19	Cln7	38813
5_vs_all	FBgn0002567	1.39677e-16	0.29772	0.395	0.539	2.79354e-13	Rab32	35940
5_vs_all	FBgn0010470	3.86807e-17	0.297706	0.665	0.674	7.73614e-14	Fkbp14	37449
5_vs_all	FBgn0002922	9.47342e-122	0.294011	0.369	0.057	1.89468e-118	nau	42799
5_vs_all	FBgn0025682	5.43481e-62	0.28901	0.739	0.724	1.08696e-58	scf	38145
5_vs_all	FBgn0002734	8.43013e-05	0.288811	0.643	0.687	0.168603	E(spl)mdelta-HLH	43150
5_vs_all	FBgn0003411	0.968294	0.287286	0.202	0.255	1	sisA	32068
5_vs_all	FBgn0284257	0.00216062	0.282515	0.623	0.696	1	Ttd14	37119
5_vs_all	FBgn0020513	2.80593e-42	0.280218	0.564	0.451	5.61186e-39	Paics	32228
5_vs_all	FBgn0262020	1.61802e-217	0.279822	0.572	0.233	3.23605e-214	CG42831	10178844
5_vs_all	FBgn0026206	2.2111e-19	0.278395	0.694	0.734	4.42221e-16	mei-P26	45775
5_vs_all	FBgn0034083	1.05993e-05	0.276052	0.728	0.724	0.0211985	lbk	36788
5_vs_all	FBgn0284408	0.17902	0.272067	0.412	0.517	1	trol	45320
5_vs_all	FBgn0000097	2.8447e-25	0.271988	0.943	0.922	5.6894e-22	aop	33392
5_vs_all	FBgn0263120	0.00393306	0.270378	0.579	0.603	1	Acsl	46068
5_vs_all	FBgn0000071	4.74467e-15	0.269358	0.937	0.903	9.48933e-12	Ama	40831
5_vs_all	FBgn0040765	1.97058e-11	0.268131	0.627	0.745	3.94116e-08	luna	2768719
5_vs_all	FBgn0026252	0.554561	0.266177	0.698	0.732	1	msk	44747
5_vs_all	FBgn0034736	4.06408e-66	0.259523	0.221	0.071	8.12816e-63	gas	37572
5_vs_all	FBgn0014857	1.17002e-37	0.259099	0.987	0.972	2.34003e-34	His3.3A	33736
5_vs_all	FBgn0003254	9.13661e-71	0.258541	0.96	0.915	1.82732e-67	rib	44855
5_vs_all	FBgn0004895	7.58525e-113	0.258312	0.615	0.368	1.51705e-109	FoxL1	38471
5_vs_all	FBgn0003984	2.41498e-26	0.258271	0.645	0.572	4.82996e-23	vn	38657
5_vs_all	FBgn0005636	3.84057e-36	0.257997	0.52	0.649	7.68113e-33	nvy	37886
5_vs_all	FBgn0039757	6.18324e-92	0.253394	1	0.997	1.23665e-88	RpS7	43594
5_vs_all	FBgn0034455	0.00611727	0.253292	0.595	0.699	1	CG11007	37249
5_vs_all	FBgn0003884	1.05459e-53	0.252062	1	0.998	2.10917e-50	alphaTub84B	40848
6_vs_all	FBgn0028519	0	2.13825	0.976	0.749	0	hll
6_vs_all	FBgn0044049	0	2.13352	0.995	0.873	0	Ilp4	39152
6_vs_all	FBgn0003900	0	1.9825	0.988	0.795	0	twi	37655
6_vs_all	FBgn0004512	0	1.68113	0.915	0.707	0	Mdr49	36428
6_vs_all	FBgn0030510	0	1.58967	0.977	0.726	0	CG12177	32326
6_vs_all	FBgn0032693	0	1.57635	0.946	0.665	0	Cyp310a1	35115
6_vs_all	FBgn0004110	0	1.54071	0.884	0.605	0	tin	42536
6_vs_all	FBgn0015609	0	1.45848	0.963	0.65	0	CadN	35070
6_vs_all	FBgn0031645	0	1.39176	0.978	0.699	0	CG3036	33695
6_vs_all	FBgn0027364	2.97209e-208	1.37127	0.811	0.653	5.94418e-205	Six4	40297
6_vs_all	FBgn0010389	0	1.35364	0.958	0.671	0	htl	42160
6_vs_all	FBgn0037819	0	1.31227	0.937	0.705	0	CG14688	41275
6_vs_all	FBgn0004606	0	1.10069	0.962	0.689	0	zfh1	43650
6_vs_all	FBgn0053200	0	1.05454	0.929	0.655	0	VepD	117331
6_vs_all	FBgn0011656	0	1.02836	0.948	0.69	0	Mef2	36032
6_vs_all	FBgn0015773	0	0.989834	0.94	0.68	0	NetA	32398
6_vs_all	FBgn0020299	0	0.987489	0.847	0.606	0	stumps	41770
6_vs_all	FBgn0052982	0	0.914222	0.974	0.807	0	CG32982	34237
6_vs_all	FBgn0034726	1.09104e-254	0.871745	0.898	0.711	2.18209e-251	Mes4	37560
6_vs_all	FBgn0268063	0	0.85749	0.93	0.642	0	ltl	38845
6_vs_all	FBgn0000046	0	0.768169	0.905	0.708	0	Act87E	48632
6_vs_all	FBgn0003448	4.07988e-90	0.765478	0.887	0.783	8.15976e-87	sna	34908
6_vs_all	FBgn0002931	2.12704e-297	0.750672	0.915	0.716	4.25408e-294	net	45339
6_vs_all	FBgn0035348	0	0.74706	0.906	0.677	0	CG16758	38315
6_vs_all	FBgn0035656	1.85352e-257	0.727657	0.967	0.762	3.70704e-254	CG10479	38674
6_vs_all	FBgn0001250	0	0.725061	0.863	0.594	0	if	32661
6_vs_all	FBgn0038385	1.44973e-283	0.705392	0.932	0.703	2.89945e-280	Fbxl7	41935
6_vs_all	FBgn0000071	7.61843e-300	0.694557	1	0.898	1.52369e-296	Ama	40831
6_vs_all	FBgn0035315	1.10836e-228	0.686777	0.998	0.912	2.21672e-225	CG8960	38280
6_vs_all	FBgn0082585	2.60051e-229	0.684005	0.919	0.751	5.20102e-226	sprt	246397
6_vs_all	FBgn0030870	9.01752e-202	0.679148	0.987	0.872	1.8035e-198	CG6398	32761
6_vs_all	FBgn0085400	7.15713e-282	0.666916	0.922	0.616	1.43143e-278	side-V	37679
6_vs_all	FBgn0037207	1.0673e-304	0.6656	0.952	0.708	2.13459e-301	Mes2	40514
6_vs_all	FBgn0038134	6.70716e-197	0.657343	0.84	0.655	1.34143e-193	wntD	41633
6_vs_all	FBgn0003525	2.14163e-184	0.64105	0.994	0.902	4.28325e-181	stg	43466
6_vs_all	FBgn0035726	1.47154e-240	0.638628	0.983	0.827	2.94308e-237	CG9953	38763
6_vs_all	FBgn0259111	6.67883e-163	0.614368	0.918	0.789	1.33577e-159	Ndae1	34005
6_vs_all	FBgn0015221	3.78071e-197	0.587139	0.998	0.91	7.56143e-194	Fer2LCH	44965
6_vs_all	FBgn0261830	3.85591e-285	0.584787	0.949	0.782	7.71182e-282	CG42762	10178795
6_vs_all	FBgn0000489	6.03896e-154	0.580902	0.863	0.705	1.20779e-150	Pka-C3	39733
6_vs_all	FBgn0038453	4.58107e-220	0.575089	0.966	0.809	9.16214e-217	Arl6IP1	42027
6_vs_all	FBgn0030900	1.81942e-69	0.571645	0.745	0.67	3.63884e-66	Him	32801
6_vs_all	FBgn0015774	3.29614e-242	0.569607	0.827	0.542	6.59229e-239	NetB	32400
6_vs_all	FBgn0030766	2.26072e-139	0.517862	0.855	0.63	4.52143e-136	mthl1	32637
6_vs_all	FBgn0000320	5.39314e-92	0.505458	0.766	0.584	1.07863e-88	eya	33916
6_vs_all	FBgn0004959	1.28995e-117	0.49406	0.763	0.597	2.5799e-114	phm	32857
6_vs_all	FBgn0026319	2.31586e-212	0.48586	0.997	0.912	4.63172e-209	Traf4	33638
6_vs_all	FBgn0011704	6.78664e-178	0.477949	0.99	0.89	1.35733e-174	RnrS	36280
6_vs_all	FBgn0030482	4.62926e-95	0.466259	0.724	0.599	9.25853e-92	CG1673	32297
6_vs_all	FBgn0025814	9.30161e-190	0.450491	0.965	0.8	1.86032e-186	Mgstl	44110
6_vs_all	FBgn0015222	3.51367e-171	0.447997	0.999	0.919	7.02735e-168	Fer1HCH	46415
6_vs_all	FBgn0026415	1.15239e-218	0.443494	0.927	0.691	2.30478e-215	Idgf4	31926
6_vs_all	FBgn0010382	7.2223e-170	0.417416	0.998	0.922	1.44446e-166	CycE	34924
6_vs_all	FBgn0022338	9.66473e-138	0.413643	0.977	0.856	1.93295e-134	dnk	42273
6_vs_all	FBgn0036350	4.20187e-226	0.413594	0.8	0.533	8.40375e-223	CG14111	39497
6_vs_all	FBgn0000719	1.63784e-130	0.411547	0.815	0.603	3.27568e-127	fog	33148
6_vs_all	FBgn0033241	8.63847e-169	0.408785	0.99	0.856	1.72769e-165	CG2915	35754
6_vs_all	FBgn0004108	1.84825e-58	0.408413	0.989	0.904	3.69651e-55	Nrt	39873
6_vs_all	FBgn0052594	1.28255e-258	0.387774	0.848	0.589	2.56511e-255	be	32430
6_vs_all	FBgn0026566	1.13871e-132	0.382064	0.979	0.826	2.27742e-129	CG1307	40814
6_vs_all	FBgn0033855	9.04727e-121	0.380694	0.996	0.921	1.80945e-117	link	36509
6_vs_all	FBgn0031971	3.00627e-156	0.378855	0.894	0.725	6.01255e-153	Sirup	34089
6_vs_all	FBgn0037930	2.70949e-139	0.352988	0.966	0.838	5.41897e-136	CG14715	41403
6_vs_all	FBgn0004362	2.76947e-132	0.352404	1	0.993	5.53894e-129	HmgD	37481
6_vs_all	FBgn0003430	9.79967e-41	0.351803	0.754	0.629	1.95993e-37	slp1	33607
6_vs_all	FBgn0034398	8.50121e-225	0.35144	0.91	0.723	1.70024e-221	CG15098	37174
6_vs_all	FBgn0004795	1.29693e-173	0.341501	0.955	0.772	2.59387e-170	retn	45976
6_vs_all	FBgn0262656	9.86691e-138	0.341314	0.996	0.878	1.97338e-134	Myc	31310
6_vs_all	FBgn0036194	9.76551e-181	0.33633	0.904	0.715	1.9531e-177	Dph1	39317
6_vs_all	FBgn0263236	8.29718e-169	0.335119	0.891	0.642	1.65944e-165	SP1029	53473
6_vs_all	FBgn0004569	9.65052e-122	0.332223	0.855	0.699	1.9301e-118	aos	39833
6_vs_all	FBgn0004867	5.86101e-178	0.325445	1	0.998	1.1722e-174	RpS2	34309
6_vs_all	FBgn0028737	9.23076e-147	0.319548	1	0.989	1.84615e-143	eEF1beta	45249
6_vs_all	FBgn0003517	7.40452e-160	0.314455	1	0.998	1.4809e-156	sta	31106
6_vs_all	FBgn0002593	2.54783e-153	0.305783	1	0.999	5.09566e-150	RpLP1	33214
6_vs_all	FBgn0036213	1.11279e-138	0.302849	1	0.997	2.22559e-135	RpL10Ab	39338
6_vs_all	FBgn0003716	6.7904e-148	0.301366	0.875	0.611	1.35808e-144	tkv	33753
6_vs_all	FBgn0050359	2.61096e-156	0.299403	0.87	0.69	5.22193e-153	Mal-A5	35828
6_vs_all	FBgn0259823	1.31204e-190	0.294281	0.866	0.682	2.62407e-187	CG42404	41842
6_vs_all	FBgn0000318	2.47534e-126	0.28699	0.987	0.875	4.95068e-123	cl	43938
6_vs_all	FBgn0040089	6.35936e-18	0.285107	0.61	0.604	1.27187e-14	meso18E	53448
6_vs_all	FBgn0003308	7.27759e-60	0.280275	0.657	0.538	1.45552e-56	ry	41605
6_vs_all	FBgn0010409	1.48481e-136	0.279046	1	0.996	2.96962e-133	RpL18A	36985
6_vs_all	FBgn0011726	3.09124e-111	0.277383	1	0.993	6.18248e-108	tsr	37841
6_vs_all	FBgn0036349	5.49099e-35	0.2695	0.972	0.929	1.0982e-31	SNCF	39496
6_vs_all	FBgn0267001	7.27189e-118	0.267603	0.974	0.803	1.45438e-114	Ten-a	32183
6_vs_all	FBgn0011284	2.16972e-123	0.265821	1	0.995	4.33944e-120	RpS4	39484
6_vs_all	FBgn0029881	2.2201e-111	0.265653	0.746	0.532	4.4402e-108	pigs	31596
6_vs_all	FBgn0019936	3.1823e-121	0.258678	1	0.999	6.3646e-118	RpS20	42464
6_vs_all	FBgn0039266	9.59686e-100	0.256937	0.972	0.854	1.91937e-96	CG11791	43000
6_vs_all	FBgn0020255	1.65496e-109	0.254588	1	0.978	3.30992e-106	Ran	44072
6_vs_all	FBgn0028331	2.16828e-104	0.253165	0.879	0.668	4.33655e-101	l(1)G0289	31964
7_vs_all	FBgn0016694	0	2.86882	0.979	0.591	0	Pdp1	45588
7_vs_all	FBgn0012037	0	2.86688	0.935	0.62	0	Ance	34805
7_vs_all	FBgn0033367	3.33561e-107	2.82827	0.066	0.415	6.67122e-104	PPO2	35910
7_vs_all	FBgn0002868	2.6873e-05	2.63954	0.758	0.721	0.0537459	MtnA	41202
7_vs_all	FBgn0283437	0.0485385	2.43792	0.368	0.373	1	PPO1	37044
7_vs_all	FBgn0035189	1.4933e-76	2.43169	0.737	0.583	2.98661e-73	CG9119	38124
7_vs_all	FBgn0000477	0	2.33249	0.961	0.859	0	DNaseII	48228
7_vs_all	FBgn0262475	0	2.2829	0.932	0.512	0	bru2	250811
7_vs_all	FBgn0037607	0	2.21739	0.963	0.745	0	CG8036	41027
7_vs_all	FBgn0003053	0	2.14344	0.965	0.665	0	peb	31391
7_vs_all	FBgn0027287	0	1.99341	0.912	0.46	0	Gmap	32483
7_vs_all	FBgn0030040	1.0525e-152	1.95959	0.801	0.511	2.105e-149	CG15347	31779
7_vs_all	FBgn0036945	7.16207e-12	1.86901	0.396	0.295	1.43241e-08	Ssk	40207
7_vs_all	FBgn0025692	5.00554e-200	1.86189	0.709	0.391	1.00111e-196	Lfg	36418
7_vs_all	FBgn0261552	0	1.82072	0.991	0.748	0	ps	44258
7_vs_all	FBgn0015245	0	1.67053	0.896	0.612	0	Hsp60A	32045
7_vs_all	FBgn0028491	1.63012e-191	1.66551	0.78	0.609	3.26023e-188	CG2930	31341
7_vs_all	FBgn0032087	0	1.66288	0.632	0.193	0	CG9568	34227
7_vs_all	FBgn0035257	0.02485	1.63144	0.594	0.591	1	CG12011	38211
7_vs_all	FBgn0263773	7.5238e-117	1.58187	0.729	0.518	1.50476e-113	fok	44380
7_vs_all	FBgn0036334	4.88222e-228	1.55041	0.875	0.662	9.76444e-225	CG11267	39476
7_vs_all	FBgn0051221	0	1.49389	0.919	0.607	0	CG31221	42325
7_vs_all	FBgn0029002	0	1.49084	0.984	0.779	0	miple2	44787
7_vs_all	FBgn0261836	4.48122e-37	1.45111	0.732	0.644	8.96244e-34	Msp300	3771968
7_vs_all	FBgn0004228	4.73741e-53	1.40591	0.685	0.507	9.47483e-50	mex1	39677
7_vs_all	FBgn0033787	1.68022e-255	1.31802	0.796	0.421	3.36044e-252	CG13321	36430
7_vs_all	FBgn0036622	2.60036e-160	1.31656	0.765	0.608	5.20072e-157	CG4753	39819
7_vs_all	FBgn0000659	1.185e-216	1.29175	0.854	0.702	2.37e-213	fkh	43383
7_vs_all	FBgn0034468	2.20114e-78	1.29032	0.755	0.413	4.40228e-75	Obp56a	37264
7_vs_all	FBgn0260747	2.45837e-153	1.26435	0.798	0.599	4.91674e-150	Chchd2	32701
7_vs_all	FBgn0032721	7.08393e-09	1.25377	0.768	0.639	1.41679e-05	CG10602	35146
7_vs_all	FBgn0262656	0	1.24798	0.972	0.881	0	Myc	31310
7_vs_all	FBgn0052053	0	1.23515	0.905	0.302	0	CG32053	39178
7_vs_all	FBgn0085223	1.86439e-236	1.22168	0.736	0.314	3.72879e-233	CG34194	5740534
7_vs_all	FBgn0037723	8.34747e-203	1.21746	0.81	0.604	1.66949e-199	SpdS	41167
7_vs_all	FBgn0015393	3.63432e-284	1.19174	0.947	0.785	7.26863e-281	hoip
7_vs_all	FBgn0002578	1.32905e-55	1.18466	0.62	0.401	2.65809e-52	Kaz-m1	43154
7_vs_all	FBgn0040070	2.65027e-174	1.1587	0.861	0.616	5.30055e-171	Trx-2	34281
7_vs_all	FBgn0050460	0	1.15335	0.798	0.317	0	CG30460	36924
7_vs_all	FBgn0034406	1.4685e-10	1.14353	0.362	0.2	2.937e-07	Jheh3	37182
7_vs_all	FBgn0263037	9.99594e-54	1.13678	0.458	0.279	1.99919e-50	CG43332	12798213
7_vs_all	FBgn0053993	3.98679e-108	1.13066	0.656	0.356	7.97358e-105	CG33993	3885637
7_vs_all	FBgn0033458	4.84049e-229	1.12966	0.904	0.73	9.68098e-226	CG18446	36023
7_vs_all	FBgn0035186	0	1.10271	0.8	0.4	0	CG13912	38120
7_vs_all	FBgn0039051	0.00614335	1.09196	0.061	0.103	1	CG17109	42730
7_vs_all	FBgn0035583	0	1.08096	0.623	0.132	0	CG13704	38588
7_vs_all	FBgn0032400	2.066e-15	1.0684	0.717	0.61	4.13201e-12	CG6770	34621
7_vs_all	FBgn0259938	5.27956e-263	1.04626	0.822	0.493	1.05591e-259	cwo	44669
7_vs_all	FBgn0263200	2.91873e-183	1.04605	0.772	0.522	5.83746e-180	Galt	33935
7_vs_all	FBgn0002031	9.45062e-98	1.03833	0.746	0.58	1.89012e-94	l(2)37Cc	49168
7_vs_all	FBgn0000635	2.2776e-284	1.03248	0.918	0.684	4.55521e-281	Fas2	31364
7_vs_all	FBgn0040942	9.90716e-292	1.02174	0.794	0.446	1.98143e-288	CG12643	50416
7_vs_all	FBgn0032614	0.0256118	1.01759	0.327	0.247	1	CG13284	35021
7_vs_all	FBgn0002719	0.287099	1.00605	0.318	0.347	1	Men	47173
7_vs_all	FBgn0085409	2.3526e-171	1.00585	0.911	0.753	4.70519e-168	smal	5740323
7_vs_all	FBgn0001149	1.79727e-56	0.991427	0.648	0.581	3.59455e-53	GstD1	41503
7_vs_all	FBgn0051522	1.92762e-138	0.990893	0.763	0.577	3.85523e-135	CG31522	40567
7_vs_all	FBgn0020385	8.53875e-183	0.971432	0.85	0.657	1.70775e-179	pug	41279
7_vs_all	FBgn0264562	4.93048e-37	0.969002	0.611	0.508	9.86097e-34	Hr4	31162
7_vs_all	FBgn0010551	5.21423e-79	0.956875	0.707	0.509	1.04285e-75	Phb2	46038
7_vs_all	FBgn0038391	7.38627e-297	0.956283	0.76	0.272	1.47725e-293	GATAe	41945
7_vs_all	FBgn0041180	0	0.93621	0.87	0.581	0	Tep4	35248
7_vs_all	FBgn0001138	6.7243e-148	0.909209	0.821	0.629	1.34486e-144	grn	40962
7_vs_all	FBgn0027590	4.937e-69	0.906465	0.829	0.678	9.87399e-66	GstE12	37960
7_vs_all	FBgn0029504	5.68067e-90	0.894784	0.685	0.513	1.13613e-86	CHES-1-like	31678
7_vs_all	FBgn0033913	5.23455e-202	0.89335	0.767	0.473	1.04691e-198	CG8468	36577
7_vs_all	FBgn0052594	8.61992e-76	0.878434	0.751	0.598	1.72398e-72	be	32430
7_vs_all	FBgn0035094	9.24752e-208	0.856766	0.78	0.472	1.8495e-204	CG9380	38011
7_vs_all	FBgn0086904	1.08982e-186	0.851966	0.983	0.918	2.17963e-183	Nacalpha	36409
7_vs_all	FBgn0035473	7.30355e-69	0.850719	0.692	0.546	1.46071e-65	mge	38459
7_vs_all	FBgn0263220	5.08467e-161	0.845135	0.678	0.316	1.01693e-157	Hk	31955
7_vs_all	FBgn0052369	6.88626e-248	0.844177	0.789	0.461	1.37725e-244	CG32369	38873
7_vs_all	FBgn0083968	1.06161e-47	0.838774	0.654	0.532	2.12323e-44	CG34132	4379884
7_vs_all	FBgn0023477	5.04689e-110	0.835479	0.792	0.607	1.00938e-106	Taldo	37804
7_vs_all	FBgn0041092	6.72606e-120	0.826997	0.725	0.509	1.34521e-116	tai	34242
7_vs_all	FBgn0001254	6.48827e-57	0.818904	0.67	0.564	1.29765e-53	ImpE2	38432
7_vs_all	FBgn0014455	8.25551e-106	0.816943	0.737	0.513	1.6511e-102	Ahcy	32471
7_vs_all	FBgn0062978	2.98696e-28	0.800167	0.72	0.624	5.97393e-25	CG31808	10178782
7_vs_all	FBgn0283536	5.52825e-22	0.794254	0.778	0.73	1.10565e-18	Vha13	42341
7_vs_all	FBgn0263930	1.3344e-76	0.792464	0.839	0.703	2.6688e-73	dally	39013
7_vs_all	FBgn0263598	0.0439995	0.784839	0.642	0.633	1	Vha68-2	45012
7_vs_all	FBgn0085443	2.2764e-184	0.771955	0.85	0.622	4.55279e-181	spri	31987
7_vs_all	FBgn0020307	2.73871e-36	0.767886	0.642	0.472	5.47741e-33	dve	37546
7_vs_all	FBgn0004198	2.28004e-10	0.764625	0.524	0.56	4.56008e-07	ct	44540
7_vs_all	FBgn0260934	5.53077e-78	0.764311	0.843	0.739	1.10615e-74	par-1	2768852
7_vs_all	FBgn0036411	1.41925e-184	0.757034	0.716	0.391	2.8385e-181	Sox21a	39567
7_vs_all	FBgn0038353	9.21662e-127	0.749558	0.657	0.422	1.84332e-123	CG5399	41900
7_vs_all	FBgn0035375	2.40277e-231	0.748408	0.796	0.483	4.80555e-228	Pgant6	38346
7_vs_all	FBgn0005671	2.7209e-31	0.732475	0.727	0.63	5.44181e-28	Vha55	41550
7_vs_all	FBgn0032535	4.65672e-170	0.729916	0.748	0.479	9.31344e-167	Ance-2	34806
7_vs_all	FBgn0025631	9.17922e-138	0.727476	0.678	0.331	1.83584e-134	moody	31168
7_vs_all	FBgn0036381	7.62254e-189	0.727179	0.739	0.45	1.52451e-185	CG8745	39530
7_vs_all	FBgn0032665	0	0.72666	0.716	0.182	0	CG15152	35082
7_vs_all	FBgn0263120	2.72906e-77	0.726412	0.744	0.591	5.45812e-74	Acsl	46068
7_vs_all	FBgn0263995	1.4965e-87	0.72079	0.715	0.558	2.993e-84	cpo	45840
7_vs_all	FBgn0035083	1.31508e-148	0.720013	0.811	0.616	2.63017e-145	Tina-1	37989
7_vs_all	FBgn0003870	5.21397e-189	0.712765	0.912	0.729	1.04279e-185	ttk	48317
7_vs_all	FBgn0001233	1.18093e-60	0.709822	0.912	0.801	2.36185e-57	Hsp83	38389
7_vs_all	FBgn0033638	1.8489e-84	0.705151	0.939	0.791	3.69781e-81	CG9005	36243
7_vs_all	FBgn0010651	1.81943e-191	0.700981	0.931	0.756	3.63886e-188	MFS14	46085
7_vs_all	FBgn0025627	1.86368e-107	0.680327	0.755	0.57	3.72735e-104	CG4194	31173
7_vs_all	FBgn0041156	0	0.675816	0.836	0.258	0	exex	38884
7_vs_all	FBgn0051632	0.00297269	0.674883	0.461	0.145	1	sens-2	33957
7_vs_all	FBgn0030519	0.0502294	0.667974	0.57	0.576	1	CG11151	32335
7_vs_all	FBgn0035431	2.96349e-90	0.657547	0.576	0.238	5.92699e-87	CG14968	38406
7_vs_all	FBgn0032629	5.91603e-07	0.657461	0.546	0.572	0.00118321	beat-IIIc	35037
7_vs_all	FBgn0031850	1.89378e-266	0.647616	0.791	0.427	3.78755e-263	Tsp	33941
7_vs_all	FBgn0004839	1.37548e-141	0.645952	0.822	0.597	2.75096e-138	otk	36283
7_vs_all	FBgn0261563	4.03965e-52	0.630756	0.867	0.756	8.0793e-49	wb	43946
7_vs_all	FBgn0035032	1.69654e-111	0.623616	0.99	0.938	3.39308e-108	ATPsynF	37931
7_vs_all	FBgn0052425	1.34916e-31	0.618709	0.734	0.646	2.69832e-28	CG32425	40273
7_vs_all	FBgn0004893	4.45318e-113	0.615607	0.816	0.62	8.90636e-110	bowl	33602
7_vs_all	FBgn0021795	5.89646e-134	0.614706	0.978	0.857	1.17929e-130	Tapdelta	45680
7_vs_all	FBgn0046302	1.69111e-160	0.602913	0.49	0.14	3.38222e-157	CG10650	35162
7_vs_all	FBgn0035499	0.00242255	0.591841	0.783	0.723	1	Chd64	38490
7_vs_all	FBgn0039523	1.07998e-296	0.587652	0.864	0.525	2.15996e-293	CG12885	43308
7_vs_all	FBgn0263081	0	0.583027	0.449	0.063	0	CG43349	12797873
7_vs_all	FBgn0024244	3.69802e-08	0.580735	0.626	0.505	7.39605e-05	drm	49638
7_vs_all	FBgn0035043	2.88242e-135	0.580581	0.27	0.061	5.76484e-132	CG4781	37943
7_vs_all	FBgn0029507	2.2499e-09	0.575397	0.223	0.276	4.49981e-06	Tsp42Ed	35613
7_vs_all	FBgn0040349	2.0173e-26	0.569824	0.198	0.086	4.0346e-23	CG3699	31046
7_vs_all	FBgn0024289	1.4537e-97	0.569038	0.492	0.145	2.9074e-94	Sodh-1	40836
7_vs_all	FBgn0264750	1.82231e-278	0.565912	0.546	0.183	3.64463e-275	CG44008	14462750
7_vs_all	FBgn0036732	2.20018e-111	0.562099	0.791	0.632	4.40035e-108	Oatp74D	39954
7_vs_all	FBgn0001090	1.15187e-23	0.549782	0.942	0.91	2.30374e-20	bnb	32872
7_vs_all	FBgn0038467	3.2066e-15	0.544862	0.454	0.589	6.41321e-12	AdSL	42051
7_vs_all	FBgn0044872	0.000654382	0.541149	0.403	0.136	1	FucTC	3355171
7_vs_all	FBgn0003204	4.92121e-73	0.537742	0.737	0.637	9.84243e-70	ras	43873
7_vs_all	FBgn0003890	0	0.537728	0.727	0.242	0	betaTub97EF	43359
7_vs_all	FBgn0000568	4.48089e-40	0.537226	0.628	0.513	8.96178e-37	Eip75B	39999
7_vs_all	FBgn0037724	3.57973e-204	0.525285	0.43	0.079	7.15946e-201	Fst	41169
7_vs_all	FBgn0024558	1.88121e-67	0.516737	0.845	0.75	3.76241e-64	Dph5	42663
7_vs_all	FBgn0011837	6.39986e-93	0.514353	0.917	0.829	1.27997e-89	Tis11	32222
7_vs_all	FBgn0284221	6.12208e-47	0.512334	0.76	0.645	1.22442e-43	Sema5c	37066
7_vs_all	FBgn0261113	0.0282246	0.511132	0.583	0.605	1	Xrp1	42267
7_vs_all	FBgn0063667	4.07741e-22	0.509305	0.314	0.061	8.15483e-19	CG32335	261663
7_vs_all	FBgn0261862	4.70061e-58	0.506727	0.744	0.633	9.40123e-55	whd	36109
7_vs_all	FBgn0261975	4.45929e-09	0.50651	0.526	0.469	8.91857e-06	CG42806	10178814
7_vs_all	FBgn0033631	1.00803e-59	0.502186	0.803	0.662	2.01607e-56	Sod3	36232
7_vs_all	FBgn0028670	0.540075	0.498756	0.504	0.521	1	Vha100-2	42216
7_vs_all	FBgn0038613	3.31768e-60	0.496482	0.145	0.139	6.63536e-57	Vha100-4	42214
7_vs_all	FBgn0029148	1.50937e-97	0.490039	0.944	0.892	3.01874e-94	NHP2	44005
7_vs_all	FBgn0046114	6.17931e-08	0.489844	0.676	0.667	0.000123586	Gclm	248194
7_vs_all	FBgn0010387	0	0.48975	0.701	0.184	0	Dbi	38784
7_vs_all	FBgn0035699	0.591092	0.48819	0.473	0.521	1	CG13300	38730
7_vs_all	FBgn0031952	1.03202e-86	0.476463	0.667	0.437	2.06405e-83	cdc14	34067
7_vs_all	FBgn0038638	1.36157e-18	0.474618	0.607	0.541	2.72314e-15	CG7702	42242
7_vs_all	FBgn0264815	1.07345e-29	0.460582	0.14	0.336	2.14689e-26	Pde1c	34594
7_vs_all	FBgn0031970	1.08114e-35	0.454559	0.288	0.34	2.16228e-32	CG7227	34088
7_vs_all	FBgn0004888	7.00704e-60	0.454307	0.96	0.862	1.40141e-56	Scsalpha1	38447
7_vs_all	FBgn0262582	3.63522e-57	0.448384	0.903	0.741	7.27044e-54	cic	53560
7_vs_all	FBgn0005585	1.43261e-133	0.446284	0.998	0.957	2.86522e-130	Calr	41166
7_vs_all	FBgn0286222	2.14949e-06	0.445006	0.586	0.521	0.00429899	Fum1	31605
7_vs_all	FBgn0037207	2.94294e-77	0.443195	0.847	0.718	5.88587e-74	Mes2	40514
7_vs_all	FBgn0010019	0.154154	0.437456	0.225	0.217	1	Cyp4g1	30986
7_vs_all	FBgn0262020	0	0.428391	0.838	0.22	0	CG42831	10178844
7_vs_all	FBgn0022097	5.70182e-42	0.426644	0.808	0.683	1.14036e-38	Vha36-1	44702
7_vs_all	FBgn0051431	1.73563e-158	0.421139	0.71	0.398	3.47126e-155	CG31431	326138
7_vs_all	FBgn0012036	5.87884e-220	0.406238	0.819	0.554	1.17577e-216	Aldh	34256
7_vs_all	FBgn0000575	6.34938e-28	0.405712	0.944	0.889	1.26988e-24	emc	38091
7_vs_all	FBgn0033437	1.14118e-15	0.398155	0.472	0.122	2.28235e-12	CG12926	35996
7_vs_all	FBgn0002593	3.83977e-181	0.396917	1	0.999	7.67955e-178	RpLP1	33214
7_vs_all	FBgn0002526	3.46599e-172	0.395891	0.911	0.731	6.93198e-169	LanA	38723
7_vs_all	FBgn0015218	4.4632e-53	0.395279	0.918	0.797	8.92639e-50	eIF4E1	45525
7_vs_all	FBgn0038292	7.11108e-54	0.393913	0.177	0.01	1.42222e-50	CG3987	41822
7_vs_all	FBgn0285950	1.32685e-205	0.393455	1	0.998	2.6537e-202	RpL19	37995
7_vs_all	FBgn0261800	2.06704e-124	0.392199	0.946	0.833	4.13408e-121	LanB1	34068
7_vs_all	FBgn0037239	2.44326e-49	0.390019	0.645	0.478	4.88652e-46	Sfxn1-3	40552
7_vs_all	FBgn0021765	3.32202e-07	0.388688	0.768	0.725	0.000664403	scu	32789
7_vs_all	FBgn0010391	9.15658e-28	0.388314	0.611	0.477	1.83132e-24	Gtp-bp	47251
7_vs_all	FBgn0026372	5.05533e-134	0.387072	1	0.992	1.01107e-130	RpL23A	38208
7_vs_all	FBgn0086347	2.33022e-05	0.386549	0.417	0.429	0.0466044	Myo31DF	34445
7_vs_all	FBgn0063497	0.414292	0.380823	0.465	0.459	1	GstE3	37108
7_vs_all	FBgn0085370	0.000140124	0.375513	0.556	0.53	0.280249	Pde11	35107
7_vs_all	FBgn0027601	1.2359e-138	0.374683	0.85	0.642	2.4718e-135	pdgy	32426
7_vs_all	FBgn0033906	2.63733e-38	0.37386	0.843	0.725	5.27467e-35	ReepB	36569
7_vs_all	FBgn0032726	1.61377e-12	0.367357	0.325	0.18	3.22754e-09	CG10621	35152
7_vs_all	FBgn0040309	0.703319	0.364596	0.641	0.523	1	Jafrac1	53578
7_vs_all	FBgn0035348	7.55478e-75	0.36276	0.793	0.687	1.51096e-71	CG16758	38315
7_vs_all	FBgn0032803	3.24253e-40	0.36037	0.412	0.122	6.48507e-37	CG13082	35244
7_vs_all	FBgn0032026	6.41372e-31	0.353859	0.551	0.364	1.28274e-27	CG7627	34148
7_vs_all	FBgn0040723	2.82952e-291	0.353775	0.271	0.016	5.65903e-288	CG5011	50196
7_vs_all	FBgn0029801	0.691115	0.352718	0.511	0.493	1	CG15771	31500
7_vs_all	FBgn0051145	7.29193e-100	0.348919	0.642	0.301	1.45839e-96	CG31145	42784
7_vs_all	FBgn0260407	2.40676e-40	0.346269	0.704	0.609	4.81352e-37	mRpS23	318977
7_vs_all	FBgn0025628	0.712286	0.344315	0.513	0.54	1	CG4199	31174
7_vs_all	FBgn0010409	3.64284e-135	0.343967	1	0.996	7.28569e-132	RpL18A	36985
7_vs_all	FBgn0020912	2.52379e-241	0.342097	0.756	0.345	5.04759e-238	Ptx1	43664
7_vs_all	FBgn0285948	3.05507e-167	0.341181	1	0.998	6.11013e-164	RpL27A	33654
7_vs_all	FBgn0037549	2.38474e-114	0.340628	0.854	0.659	4.76948e-111	CG7878	40959
7_vs_all	FBgn0031049	2.91359e-53	0.339706	0.904	0.782	5.82718e-50	Sec61gamma	32968
7_vs_all	FBgn0000064	7.61547e-23	0.338866	0.864	0.809	1.52309e-19	Ald	43183
7_vs_all	FBgn0003517	3.2804e-117	0.338283	0.999	0.998	6.56081e-114	sta	31106
7_vs_all	FBgn0035968	4.40642e-68	0.335486	0.268	0.289	8.81283e-65	Slc45-1	39055
7_vs_all	FBgn0039757	2.8652e-164	0.33522	1	0.998	5.7304e-161	RpS7	43594
7_vs_all	FBgn0051710	6.92097e-43	0.334208	0.74	0.626	1.38419e-39	CG31710	318907
7_vs_all	FBgn0029881	2.43905e-11	0.333813	0.631	0.542	4.87809e-08	pigs	31596
7_vs_all	FBgn0011284	1.60137e-132	0.333328	0.999	0.995	3.20275e-129	RpS4	39484
7_vs_all	FBgn0040007	8.4206e-102	0.330797	0.999	0.987	1.68412e-98	RpL38	3355144
7_vs_all	FBgn0261801	5.5923e-15	0.329355	0.499	0.353	1.11846e-11	CG42747	38732
7_vs_all	FBgn0010786	4.58707e-09	0.328055	0.578	0.568	9.17413e-06	l(3)02640	46140
7_vs_all	FBgn0011259	2.30315e-73	0.326434	0.859	0.737	4.6063e-70	Sema1a	34192
7_vs_all	FBgn0013469	9.66657e-53	0.326114	0.722	0.571	1.93331e-49	klu	39228
7_vs_all	FBgn0031099	0.00778756	0.321225	0.49	0.462	1	CG17065	33026
7_vs_all	FBgn0025683	5.79516e-65	0.320534	0.679	0.471	1.15903e-61	CG3164	33171
7_vs_all	FBgn0028327	8.5292e-20	0.318288	0.741	0.658	1.70584e-16	l(1)G0320	326234
7_vs_all	FBgn0005593	3.93201e-133	0.318032	1	0.996	7.86401e-130	RpL7	34352
7_vs_all	FBgn0011016	2.85726e-11	0.31755	0.681	0.62	5.71451e-08	SsRbeta	39768
7_vs_all	FBgn0020513	0.62627	0.31136	0.482	0.459	1	Paics	32228
7_vs_all	FBgn0016797	1.58277e-39	0.311129	0.914	0.784	3.16555e-36	fz2	40090
7_vs_all	FBgn0036213	8.87586e-103	0.310963	1	0.997	1.77517e-99	RpL10Ab	39338
7_vs_all	FBgn0033699	1.05477e-141	0.310626	1	0.998	2.10954e-138	RpS11	36321
7_vs_all	FBgn0033844	1.27352e-13	0.310192	0.733	0.669	2.54704e-10	bbc	36496
7_vs_all	FBgn0039827	7.74865e-117	0.310013	0.652	0.327	1.54973e-113	CG1544	43689
7_vs_all	FBgn0032889	5.84456e-19	0.309733	0.55	0.376	1.16891e-15	CG9331	35347
7_vs_all	FBgn0034138	5.02142e-140	0.309648	1	0.998	1.00428e-136	RpS15	36851
7_vs_all	FBgn0063494	0.20166	0.308697	0.501	0.39	1	GstE6	37111
7_vs_all	FBgn0037686	3.20905e-99	0.30821	0.999	0.982	6.41809e-96	RpL34b	41120
7_vs_all	FBgn0003942	4.17275e-125	0.304733	1	0.999	8.34551e-122	RpS27A	34420
7_vs_all	FBgn0019936	4.98122e-120	0.302306	1	0.999	9.96244e-117	RpS20	42464
7_vs_all	FBgn0004456	8.46883e-50	0.301045	0.871	0.73	1.69377e-46	mew	32275
7_vs_all	FBgn0032987	1.03937e-118	0.299618	1	0.996	2.07873e-115	RpL21	35453
7_vs_all	FBgn0004867	3.38792e-107	0.299588	1	0.998	6.77583e-104	RpS2	34309
7_vs_all	FBgn0043364	1.1005e-85	0.293854	0.659	0.426	2.201e-82	cbt	33224
7_vs_all	FBgn0032002	7.09922e-76	0.291437	0.764	0.566	1.41984e-72	CG8353	34123
7_vs_all	FBgn0051721	0.216316	0.290388	0.587	0.633	1	Trim9	34453
7_vs_all	FBgn0039857	3.43931e-104	0.29008	1	0.996	6.87861e-101	RpL6	43723
7_vs_all	FBgn0262559	1.13296e-41	0.289444	0.654	0.45	2.26592e-38	Mdh2	42185
7_vs_all	FBgn0004167	1.20287e-37	0.288039	0.68	0.512	2.40573e-34	kst	38418
7_vs_all	FBgn0030234	1.45981e-18	0.286366	0.515	0.187	2.91961e-15	CG15211	32006
7_vs_all	FBgn0013576	1.72739e-17	0.285006	0.845	0.766	3.45478e-14	mtd	45467
7_vs_all	FBgn0010638	5.81798e-47	0.283142	0.913	0.819	1.1636e-43	Sec61beta	46080
7_vs_all	FBgn0065032	2.8667e-36	0.275647	0.55	0.346	5.73341e-33	Arpc3B	32696
7_vs_all	FBgn0285947	1.75314e-112	0.273094	1	0.998	3.50627e-109	RpS10b	32953
7_vs_all	FBgn0045852	7.49028e-93	0.27242	0.681	0.437	1.49806e-89	ham	35135
7_vs_all	FBgn0037930	4.90919e-42	0.269286	0.945	0.841	9.81838e-39	CG14715	41403
7_vs_all	FBgn0265052	5.8638e-55	0.263734	0.385	0.228	1.17276e-51	St3	37743
7_vs_all	FBgn0034602	1.84709e-85	0.262454	0.707	0.48	3.69418e-82	Lapsyn	37418
7_vs_all	FBgn0015776	5.07692e-33	0.256206	0.299	0.413	1.01538e-29	nrv1	33952
7_vs_all	FBgn0035926	0	0.251652	0.517	0.07	0	CG5804	39005
8_vs_all	FBgn0004880	0	2.93749	0.964	0.534	0	scrt	38469
8_vs_all	FBgn0004595	0	2.66588	0.94	0.678	0	pros	41363
8_vs_all	FBgn0034224	0	2.54117	0.955	0.577	0	insb	36967
8_vs_all	FBgn0015550	4.04592e-244	2.53268	0.792	0.414	8.09184e-241	tap	39935
8_vs_all	FBgn0028999	0	2.40618	0.883	0.463	0	nerfin-1	44786
8_vs_all	FBgn0016061	3.808e-144	2.21358	0.722	0.407	7.61599e-141	side	43300
8_vs_all	FBgn0001983	1.80045e-266	1.99584	0.796	0.421	3.60091e-263	wor	34906
8_vs_all	FBgn0013469	2.25855e-99	1.94454	0.725	0.573	4.5171e-96	klu	39228
8_vs_all	FBgn0032651	0	1.85228	0.878	0.236	0	Oli	35066
8_vs_all	FBgn0260440	0	1.81773	0.875	0.545	0	spdo	318559
8_vs_all	FBgn0010316	1.55556e-208	1.74627	0.946	0.726	3.11111e-205	dap	36001
8_vs_all	FBgn0035626	2.35302e-108	1.70909	0.757	0.495	4.70604e-105	lin-28	38639
8_vs_all	FBgn0263392	0	1.65319	0.996	0.878	0	Tet	38347
8_vs_all	FBgn0086365	2.52005e-185	1.53176	0.796	0.556	5.0401e-182	Orct2	42890
8_vs_all	FBgn0011674	4.12569e-215	1.38916	0.771	0.426	8.25139e-212	insc	37355
8_vs_all	FBgn0000137	5.32673e-266	1.38205	0.809	0.471	1.06535e-262	ase	30985
8_vs_all	FBgn0001180	6.07086e-158	1.34776	0.875	0.721	1.21417e-154	hb	41032
8_vs_all	FBgn0033872	5.10043e-238	1.29056	0.859	0.638	1.02009e-234	CG6329	36529
8_vs_all	FBgn0020378	3.80279e-62	1.27494	0.655	0.483	7.60557e-59	Sp1	31913
8_vs_all	FBgn0005636	7.20305e-117	1.27044	0.761	0.631	1.44061e-113	nvy	37886
8_vs_all	FBgn0003651	9.51995e-90	1.26926	0.664	0.464	1.90399e-86	svp	41491
8_vs_all	FBgn0036494	4.50099e-81	1.23396	0.808	0.745	9.00197e-78	Toll-6	39663
8_vs_all	FBgn0036008	5.4125e-76	1.22205	0.655	0.491	1.0825e-72	CG3408	39107
8_vs_all	FBgn0021776	4.26691e-109	1.20849	0.907	0.865	8.53382e-106	mira	42379
8_vs_all	FBgn0036725	6.24927e-56	1.19844	0.597	0.358	1.24985e-52	CG18265	39947
8_vs_all	FBgn0011666	5.97923e-197	1.16322	0.904	0.805	1.19585e-193	msi	43087
8_vs_all	FBgn0019952	3.68202e-133	1.15032	0.733	0.514	7.36403e-130	Orct	42891
8_vs_all	FBgn0015777	2.64588e-202	1.13495	0.929	0.742	5.29176e-199	nrv2	33953
8_vs_all	FBgn0010453	2.81527e-97	1.11407	0.735	0.552	5.63055e-94	Wnt4	34007
8_vs_all	FBgn0025712	2.96143e-173	1.11236	0.711	0.339	5.92286e-170	CG13920	38203
8_vs_all	FBgn0285926	1.70772e-270	1.10782	1	0.955	3.41544e-267	Imp	32009
8_vs_all	FBgn0011766	6.87221e-140	1.08876	0.901	0.889	1.37444e-136	E2f1	42550
8_vs_all	FBgn0034724	1.26028e-93	1.08617	0.746	0.633	2.52057e-90	babos	37557
8_vs_all	FBgn0264449	5.67273e-66	1.06037	0.675	0.447	1.13455e-62	CG43867	31031
8_vs_all	FBgn0031245	9.11003e-141	1.04767	0.858	0.74	1.82201e-137	CG3625	33198
8_vs_all	FBgn0010905	7.17098e-154	0.970595	0.87	0.666	1.4342e-150	Spn	46194
8_vs_all	FBgn0283521	1.07973e-205	0.967237	0.998	0.985	2.15945e-202	lola	44548
8_vs_all	FBgn0024836	1.27272e-70	0.966607	0.619	0.304	2.54544e-67	stan	36125
8_vs_all	FBgn0003345	4.05772e-167	0.965861	0.899	0.659	8.11543e-164	sd	32536
8_vs_all	FBgn0004362	3.52272e-267	0.964997	0.998	0.993	7.04544e-264	HmgD	37481
8_vs_all	FBgn0040385	3.69325e-34	0.962439	0.545	0.305	7.38649e-31	CG12496	31226
8_vs_all	FBgn0004839	2.59871e-110	0.955069	0.785	0.602	5.19742e-107	otk	36283
8_vs_all	FBgn0032002	0.0036133	0.915429	0.529	0.583	1	CG8353	34123
8_vs_all	FBgn0004108	1.32248e-197	0.914719	0.973	0.906	2.64497e-194	Nrt	39873
8_vs_all	FBgn0026319	1.16541e-104	0.912058	0.954	0.916	2.33083e-101	Traf4	33638
8_vs_all	FBgn0004369	1.05433e-85	0.911657	0.819	0.628	2.10865e-82	Ptp99A	43469
8_vs_all	FBgn0034476	1.47674e-136	0.911196	0.803	0.555	2.95349e-133	Toll-7	37272
8_vs_all	FBgn0014857	6.0483e-182	0.908431	0.997	0.972	1.20966e-178	His3.3A	33736
8_vs_all	FBgn0086675	8.93204e-125	0.894654	0.749	0.576	1.78641e-121	fne	32245
8_vs_all	FBgn0035246	4.09801e-91	0.893699	0.683	0.498	8.19601e-88	CG13928	38195
8_vs_all	FBgn0035922	0	0.883976	0.707	0.142	0	Pex7	38994
8_vs_all	FBgn0033687	3.99489e-300	0.883939	0.721	0.204	7.98979e-297	CG8407	36303
8_vs_all	FBgn0003326	5.66233e-13	0.878098	0.759	0.812	1.13247e-09	sca	36411
8_vs_all	FBgn0001224	4.49854e-68	0.875679	0.777	0.632	8.99709e-65	Hsp23	39077
8_vs_all	FBgn0000633	4.37759e-126	0.862275	0.806	0.622	8.75517e-123	CG17716	36521
8_vs_all	FBgn0030665	7.83151e-159	0.84415	0.698	0.352	1.5663e-155	CG15646	32501
8_vs_all	FBgn0001147	4.85755e-35	0.81459	0.546	0.283	9.7151e-32	gsb-n	38004
8_vs_all	FBgn0036202	4.19391e-185	0.808898	0.727	0.307	8.38783e-182	CG6024	39325
8_vs_all	FBgn0015946	5.55288e-16	0.808868	0.533	0.465	1.11058e-12	grim	40014
8_vs_all	FBgn0051721	2.92196e-68	0.795042	0.736	0.624	5.84392e-65	Trim9	34453
8_vs_all	FBgn0015561	4.99233e-10	0.780333	0.537	0.481	9.98466e-07	unpg	35942
8_vs_all	FBgn0004055	5.98283e-41	0.776343	0.617	0.438	1.19657e-37	uzip	38002
8_vs_all	FBgn0004878	2.60966e-07	0.769646	0.357	0.319	0.000521932	cas	44018
8_vs_all	FBgn0020309	4.92961e-78	0.767495	0.889	0.719	9.85923e-75	crol	34592
8_vs_all	FBgn0024249	2.10329e-86	0.767279	0.492	0.235	4.20658e-83	cato	36813
8_vs_all	FBgn0027788	3.19526e-16	0.767265	0.364	0.215	6.39052e-13	Hey	35764
8_vs_all	FBgn0260642	4.66547e-82	0.748191	0.862	0.74	9.33095e-79	Antp	40835
8_vs_all	FBgn0010228	5.79771e-133	0.747451	0.983	0.943	1.15954e-129	HmgZ	37480
8_vs_all	FBgn0033802	5.81147e-111	0.732223	0.769	0.609	1.16229e-107	CG17724	246682
8_vs_all	FBgn0000636	4.54953e-95	0.72671	0.874	0.762	9.09905e-92	Fas3	35097
8_vs_all	FBgn0015774	2.09926e-26	0.711831	0.666	0.557	4.19851e-23	NetB	32400
8_vs_all	FBgn0003448	1.2497e-83	0.709661	0.89	0.785	2.4994e-80	sna	34908
8_vs_all	FBgn0053200	5.85708e-101	0.708653	0.785	0.67	1.17142e-97	VepD	117331
8_vs_all	FBgn0010382	7.82694e-33	0.707224	0.92	0.928	1.56539e-29	CycE	34924
8_vs_all	FBgn0010109	4.01573e-24	0.698276	0.712	0.799	8.03147e-21	dpn	35800
8_vs_all	FBgn0004606	5.81452e-19	0.697096	0.795	0.704	1.1629e-15	zfh1	43650
8_vs_all	FBgn0003943	5.83758e-88	0.687856	0.888	0.709	1.16752e-84	Ubi-p63E	38456
8_vs_all	FBgn0031453	5.14107e-192	0.687328	1	0.996	1.02821e-188	Bacc	33462
8_vs_all	FBgn0001233	2.85266e-63	0.681407	0.787	0.81	5.70531e-60	Hsp83	38389
8_vs_all	FBgn0034145	1.14012e-159	0.678005	0.763	0.497	2.28025e-156	CG5065	36860
8_vs_all	FBgn0030666	7.4917e-07	0.672784	0.481	0.371	0.00149834	CG12708	32502
8_vs_all	FBgn0039209	3.33354e-85	0.663295	0.845	0.632	6.66707e-82	REPTOR	42930
8_vs_all	FBgn0030090	2.06293e-45	0.659196	0.826	0.694	4.12586e-42	fend	31843
8_vs_all	FBgn0029975	4.45508e-15	0.657532	0.647	0.577	8.91016e-12	spidey	31703
8_vs_all	FBgn0030421	4.58458e-10	0.656627	0.544	0.528	9.16916e-07	CG3812	32230
8_vs_all	FBgn0023214	1.39879e-84	0.652671	0.852	0.704	2.79758e-81	edl	37149
8_vs_all	FBgn0264598	2.71346e-81	0.64987	0.687	0.508	5.42692e-78	PsGEF	31224
8_vs_all	FBgn0017590	2.45686e-27	0.641342	0.711	0.608	4.91372e-24	klg	42707
8_vs_all	FBgn0003525	2.80898e-62	0.638134	0.951	0.907	5.61797e-59	stg	43466
8_vs_all	FBgn0264895	0.0276684	0.636197	0.874	0.85	1	RapGAP1	34032
8_vs_all	FBgn0263873	1.29908e-60	0.635998	0.726	0.575	2.59815e-57	sick	35277
8_vs_all	FBgn0011704	5.77326e-62	0.632038	0.923	0.896	1.15465e-58	RnrS	36280
8_vs_all	FBgn0028996	3.82321e-141	0.623873	0.74	0.438	7.64642e-138	onecut	45816
8_vs_all	FBgn0017577	4.15e-50	0.617757	0.852	0.778	8.3e-47	Mcm5	41296
8_vs_all	FBgn0030766	4.63679e-52	0.606522	0.78	0.639	9.27358e-49	mthl1	32637
8_vs_all	FBgn0032629	0.415142	0.60402	0.57	0.57	1	beat-IIIc	35037
8_vs_all	FBgn0011259	1.3827e-51	0.602636	0.862	0.738	2.76539e-48	Sema1a	34192
8_vs_all	FBgn0086758	8.23428e-14	0.59733	0.688	0.661	1.64686e-10	chinmo	33343
8_vs_all	FBgn0011701	9.19466e-145	0.592479	0.553	0.168	1.83893e-141	repo	47285
8_vs_all	FBgn0032751	2.81923e-77	0.591418	0.868	0.778	5.63846e-74	CG17343	35180
8_vs_all	FBgn0001148	3.02213e-129	0.588093	0.796	0.604	6.04426e-126	gsb	38005
8_vs_all	FBgn0014179	9.09894e-06	0.586541	0.489	0.563	0.0181979	gcm	34277
8_vs_all	FBgn0000560	4.83545e-276	0.576144	0.617	0.097	9.6709e-273	eg	40428
8_vs_all	FBgn0001325	9.87781e-48	0.565646	0.879	0.787	1.97556e-44	Kr	38012
8_vs_all	FBgn0260960	3.31107e-87	0.559136	0.751	0.559	6.62214e-84	Baldspot	39860
8_vs_all	FBgn0003884	6.79462e-226	0.554206	1	0.998	1.35892e-222	alphaTub84B	40848
8_vs_all	FBgn0010452	1.15056e-16	0.553503	0.81	0.817	2.30112e-13	trn	39491
8_vs_all	FBgn0035677	7.51677e-21	0.549193	0.517	0.301	1.50335e-17	CG13293	38695
8_vs_all	FBgn0015380	1.05794e-36	0.548831	0.799	0.662	2.11588e-33	drl	44355
8_vs_all	FBgn0037207	4.10818e-39	0.538757	0.795	0.722	8.21635e-36	Mes2	40514
8_vs_all	FBgn0040318	9.64809e-70	0.534747	0.581	0.267	1.92962e-66	HGTX	53446
8_vs_all	FBgn0004567	0.00741773	0.533524	0.58	0.625	1	slp2	33608
8_vs_all	FBgn0053558	6.3606e-55	0.533302	0.678	0.544	1.27212e-51	mim	2768716
8_vs_all	FBgn0004876	1.4243e-96	0.532499	0.904	0.722	2.84861e-93	cdi	42289
8_vs_all	FBgn0267001	1.99674e-39	0.531896	0.911	0.81	3.99349e-36	Ten-a	32183
8_vs_all	FBgn0264562	8.04378e-52	0.524952	0.658	0.506	1.60876e-48	Hr4	31162
8_vs_all	FBgn0031736	6.13319e-71	0.523409	0.801	0.558	1.22664e-67	CG11030	33805
8_vs_all	FBgn0260635	2.1942e-34	0.522501	0.828	0.792	4.3884e-31	Diap1	39753
8_vs_all	FBgn0082585	0.000326869	0.51399	0.843	0.759	0.653737	sprt	246397
8_vs_all	FBgn0035710	4.63947e-67	0.509774	0.584	0.325	9.27894e-64	SP1173	38744
8_vs_all	FBgn0013725	1.83001e-25	0.50799	0.758	0.733	3.66003e-22	phyl	36606
8_vs_all	FBgn0015773	2.84827e-58	0.505106	0.847	0.691	5.69654e-55	NetA	32398
8_vs_all	FBgn0000043	3.21261e-64	0.500781	0.944	0.906	6.42522e-61	Act42A	35526
8_vs_all	FBgn0267791	3.74875e-67	0.494722	0.894	0.798	7.4975e-64	HnRNP-K	43862
8_vs_all	FBgn0029939	1.14852e-08	0.487235	0.438	0.592	2.29703e-05	CG9650	31660
8_vs_all	FBgn0260442	0.387292	0.485704	0.582	0.593	1	rhea	38978
8_vs_all	FBgn0015903	2.89117e-31	0.483939	0.749	0.691	5.78234e-28	apt	37734
8_vs_all	FBgn0061515	5.05605e-29	0.474033	0.8	0.773	1.01121e-25	endos	39554
8_vs_all	FBgn0028509	8.21947e-22	0.472425	0.579	0.499	1.64389e-18	CenG1A	34803
8_vs_all	FBgn0259244	1.30951e-58	0.469419	0.864	0.739	2.61903e-55	CG42342	7354466
8_vs_all	FBgn0085409	1.49229e-21	0.468774	0.822	0.76	2.98458e-18	smal	5740323
8_vs_all	FBgn0003984	2.76612e-35	0.46351	0.68	0.573	5.53223e-32	vn	38657
8_vs_all	FBgn0003090	1.07466e-45	0.463196	0.556	0.299	2.14933e-42	pk	45343
8_vs_all	FBgn0039464	0.0166198	0.461656	0.501	0.55	1	CG6330	43240
8_vs_all	FBgn0033649	6.509e-40	0.457691	0.727	0.575	1.3018e-36	pyr	36255
8_vs_all	FBgn0004646	1.29571e-51	0.454236	0.911	0.845	2.59142e-48	ogre	45382
8_vs_all	FBgn0003513	0.03435	0.45156	0.266	0.342	1	ss	41988
8_vs_all	FBgn0037153	1.10153e-60	0.449711	0.735	0.554	2.20306e-57	olf413	40453
8_vs_all	FBgn0011703	5.34577e-20	0.448597	0.709	0.673	1.06915e-16	RnrL	34392
8_vs_all	FBgn0028734	1.80181e-28	0.446943	0.727	0.646	3.60361e-25	Fmr1	37528
8_vs_all	FBgn0005655	2.65122e-49	0.440646	0.955	0.961	5.30245e-46	PCNA	37290
8_vs_all	FBgn0022338	5.74426e-32	0.436101	0.893	0.864	1.14885e-28	dnk	42273
8_vs_all	FBgn0259823	2.42363e-47	0.42766	0.787	0.691	4.84727e-44	CG42404	41842
8_vs_all	FBgn0005558	5.37121e-58	0.421404	0.579	0.359	1.07424e-54	ey	43812
8_vs_all	FBgn0000492	2.38716e-11	0.417784	0.612	0.563	4.77432e-08	Dr	45285
8_vs_all	FBgn0001197	2.22611e-60	0.415695	0.987	0.982	4.45223e-57	His2Av	43229
8_vs_all	FBgn0003866	3.1468e-31	0.412807	0.877	0.778	6.2936e-28	tsh	35430
8_vs_all	FBgn0041184	6.0586e-37	0.405409	0.833	0.842	1.21172e-33	Socs36E	35085
8_vs_all	FBgn0020255	2.26587e-63	0.403626	0.984	0.98	4.53174e-60	Ran	44072
8_vs_all	FBgn0031971	1.17897e-15	0.401285	0.724	0.739	2.35794e-12	Sirup	34089
8_vs_all	FBgn0001258	2.7959e-87	0.398873	0.719	0.578	5.5918e-84	Ldh	45880
8_vs_all	FBgn0014343	0.0175639	0.395454	0.705	0.722	1	mirr	39441
8_vs_all	FBgn0038321	5.09624e-12	0.395213	0.608	0.557	1.01925e-08	CG6218	41863
8_vs_all	FBgn0030266	8.29848e-28	0.39442	0.724	0.582	1.6597e-24	CG11122	32046
8_vs_all	FBgn0000022	1.4418e-11	0.39123	0.644	0.544	2.8836e-08	ac	30981
8_vs_all	FBgn0030854	2.27503e-37	0.390884	0.81	0.641	4.55006e-34	CG8289	32741
8_vs_all	FBgn0000042	7.12735e-56	0.385778	0.999	0.994	1.42547e-52	Act5C	31521
8_vs_all	FBgn0027596	6.00491e-28	0.38422	0.714	0.597	1.20098e-24	Kank	36668
8_vs_all	FBgn0041087	7.91879e-50	0.379284	0.751	0.618	1.58376e-46	wun2	53558
8_vs_all	FBgn0022893	9.88325e-128	0.374852	1	1	1.97665e-124	Df31	35418
8_vs_all	FBgn0033652	7.97332e-21	0.374171	0.674	0.548	1.59466e-17	ths	36258
8_vs_all	FBgn0033863	9.83429e-06	0.37307	0.382	0.362	0.0196686	CG13337	36518
8_vs_all	FBgn0260634	4.41493e-07	0.359937	0.706	0.688	0.000882987	eIF4G2	42819
8_vs_all	FBgn0265598	1.16995e-05	0.354725	0.546	0.483	0.0233991	Bx	32846
8_vs_all	FBgn0085424	0.000320273	0.349209	0.718	0.713	0.640547	nub	34669
8_vs_all	FBgn0002932	2.54749e-46	0.349201	0.903	0.889	5.09498e-43	neur	41085
8_vs_all	FBgn0023215	5.43446e-07	0.344088	0.549	0.546	0.00108689	Mnt	31331
8_vs_all	FBgn0023526	6.62072e-11	0.340031	0.902	0.896	1.32414e-07	CG2865	31217
8_vs_all	FBgn0036684	3.55561e-13	0.338131	0.712	0.682	7.11122e-10	CG3764	39902
8_vs_all	FBgn0259923	2.45961e-19	0.336759	0.531	0.373	4.91921e-16	Sep4	32646
8_vs_all	FBgn0020912	0.155747	0.3358	0.46	0.368	1	Ptx1	43664
8_vs_all	FBgn0001226	1.11075e-36	0.335217	0.773	0.715	2.22149e-33	Hsp27	39078
8_vs_all	FBgn0053182	4.87502e-111	0.33335	0.773	0.575	9.75004e-108	Kdm4B	318918
8_vs_all	FBgn0086370	2.3401e-43	0.329751	0.709	0.599	4.68021e-40	sra	47384
8_vs_all	FBgn0002632	0.0467012	0.329675	0.32	0.495	1	E(spl)m6-BFM	43159
8_vs_all	FBgn0033154	0	0.323978	0.649	0.025	0	CG1850	35647
8_vs_all	FBgn0261278	3.56646e-42	0.321466	0.859	0.772	7.13292e-39	grp	34993
8_vs_all	FBgn0002561	0.3952	0.315718	0.647	0.654	1	l(1)sc	30983
8_vs_all	FBgn0267728	3.41662e-05	0.312923	0.48	0.379	0.0683325	otk2	36284
8_vs_all	FBgn0284084	1.94313e-05	0.311667	0.653	0.614	0.0388627	wg	34009
8_vs_all	FBgn0263776	1.78426e-07	0.307343	0.512	0.462	0.000356852	CG43693	39231
8_vs_all	FBgn0036786	5.36798e-70	0.305222	0.704	0.477	1.0736e-66	skl	40016
8_vs_all	FBgn0261434	0.00236991	0.299847	0.676	0.668	1	hkb	40549
8_vs_all	FBgn0005771	6.00415e-10	0.298527	0.873	0.792	1.20083e-06	noc	34847
8_vs_all	FBgn0263995	5.48618e-27	0.297958	0.739	0.559	1.09724e-23	cpo	45840
8_vs_all	FBgn0015609	0.0100912	0.292801	0.612	0.676	1	CadN	35070
8_vs_all	FBgn0000576	0.521652	0.292231	0.597	0.641	1	ems	41697
8_vs_all	FBgn0032078	7.03551e-34	0.291552	0.619	0.499	1.4071e-30	C1GalTA	34215
8_vs_all	FBgn0004394	1.62362e-13	0.288601	0.628	0.564	3.24724e-10	pdm2	34673
8_vs_all	FBgn0264493	6.12445e-13	0.285598	0.906	0.893	1.22489e-09	rdx	41704
8_vs_all	FBgn0001319	1.45957e-44	0.27873	0.426	0.581	2.91915e-41	kn	45318
8_vs_all	FBgn0034455	4.43176e-87	0.277674	0.838	0.681	8.86352e-84	CG11007	37249
8_vs_all	FBgn0001269	0.00133298	0.273985	0.49	0.376	1	inv	36239
8_vs_all	FBgn0031645	0.010063	0.270894	0.686	0.722	1	CG3036	33695
8_vs_all	FBgn0025776	8.34387e-41	0.270701	0.68	0.584	1.66877e-37	ind	2768974
8_vs_all	FBgn0004635	5.0672e-21	0.267806	0.77	0.697	1.01344e-17	rho	38168
8_vs_all	FBgn0285925	8.56889e-17	0.266688	0.856	0.762	1.71378e-13	Fas1	42025
8_vs_all	FBgn0039350	2.61758e-33	0.265505	0.933	0.9	5.23515e-30	jigr1	43093
8_vs_all	FBgn0028738	0.0446365	0.263762	0.493	0.459	1	ETH	44125
8_vs_all	FBgn0264922	8.15539e-56	0.262153	0.998	0.997	1.63108e-52	smt3	33981
8_vs_all	FBgn0029979	1.88321e-14	0.260748	0.805	0.756	3.76642e-11	mahe	31707
8_vs_all	FBgn0014879	1.19003e-16	0.259118	0.958	0.932	2.38005e-13	Set	41844
8_vs_all	FBgn0004102	2.02285e-05	0.25495	0.526	0.603	0.0404569	oc	31802
8_vs_all	FBgn0029123	2.36445e-16	0.254397	0.866	0.78	4.72889e-13	SoxN	44275
8_vs_all	FBgn0284243	2.18207e-56	0.254273	0.999	0.998	4.36414e-53	betaTub56D	37238
9_vs_all	FBgn0000659	7.68048e-122	1.24868	0.915	0.704	1.5361e-118	fkh	43383
9_vs_all	FBgn0037797	4.23741e-200	1.0544	0.954	0.737	8.47482e-197	CG12420	41249
9_vs_all	FBgn0259111	1.91954e-184	1.0485	0.946	0.792	3.83907e-181	Ndae1	34005
9_vs_all	FBgn0028491	5.30952e-105	1.0034	0.869	0.611	1.0619e-101	CG2930	31341
9_vs_all	FBgn0035315	1.17324e-160	0.953252	1	0.915	2.34649e-157	CG8960	38280
9_vs_all	FBgn0026415	1.57414e-192	0.892009	0.949	0.699	3.14829e-189	Idgf4	31926
9_vs_all	FBgn0035726	4.79844e-143	0.848099	0.983	0.833	9.59687e-140	CG9953	38763
9_vs_all	FBgn0002778	3.69068e-58	0.83814	0.767	0.658	7.38135e-55	mnd	39625
9_vs_all	FBgn0011723	9.24081e-113	0.830859	0.829	0.538	1.84816e-109	byn	39349
9_vs_all	FBgn0087007	1.07121e-102	0.820297	0.878	0.613	2.14242e-99	bbg	39583
9_vs_all	FBgn0261830	4.1838e-118	0.803049	0.94	0.789	8.36759e-115	CG42762	10178795
9_vs_all	FBgn0036732	4.96649e-101	0.798668	0.897	0.633	9.93298e-98	Oatp74D	39954
9_vs_all	FBgn0037930	1.65677e-153	0.781724	0.983	0.842	3.31354e-150	CG14715	41403
9_vs_all	FBgn0034514	1.00123e-162	0.778632	1	0.993	2.00246e-159	CG13427	37316
9_vs_all	FBgn0043791	2.22664e-121	0.77823	0.94	0.787	4.45327e-118	phu	41135
9_vs_all	FBgn0038453	8.1973e-144	0.739081	0.978	0.814	1.63946e-140	Arl6IP1	42027
9_vs_all	FBgn0031945	1.65386e-170	0.731138	0.881	0.642	3.30771e-167	CG7191	34058
9_vs_all	FBgn0034398	2.83007e-130	0.713839	0.918	0.729	5.66014e-127	CG15098	37174
9_vs_all	FBgn0026566	3.82218e-139	0.709023	0.988	0.832	7.64435e-136	CG1307	40814
9_vs_all	FBgn0001090	3.24715e-131	0.705593	0.998	0.909	6.49429e-128	bnb	32872
9_vs_all	FBgn0002306	2.9244e-62	0.698208	0.747	0.519	5.84879e-59	sas	40861
9_vs_all	FBgn0032014	1.95839e-144	0.692801	0.937	0.717	3.91678e-141	CG7840	34136
9_vs_all	FBgn0010651	5.13287e-82	0.690667	0.901	0.763	1.02657e-78	MFS14	46085
9_vs_all	FBgn0025814	3.11138e-146	0.676772	0.98	0.806	6.22276e-143	Mgstl	44110
9_vs_all	FBgn0023129	2.75386e-81	0.664121	0.9	0.749	5.50773e-78	aay	39085
[truncated: 2,324 more rows]

## Sheet: Supplementary Table 3
Supplementary Table 3: Hi-C and Micro-C read pair statistics
technique	condition	stage	replicate	total reads	total valid pairs	percent valid	cis-trans ratio	local-distal ratio
Hi-C	control	nc14	Rep1	302429457	130550461	43.2%	0.9	0.306
Hi-C	control	nc14	Rep2	322502700	121335742	37.6%	0.913	0.374
Hi-C	gd7	nc14	Rep1	349235131	132384201	37.91%	0.881	0.334
Hi-C	gd7	nc14	Rep2	380282499	143300435	37.68%	0.882	0.328
Hi-C	Toll10B	nc14	Rep1	357308158	121100685	33.89%	0.864	0.347
Hi-C	Toll10B	nc14	Rep2	384500008	127476792	33.15%	0.876	0.329
Hi-C	Tollrm910	nc14	Rep1	373353720	146728627	39.3%	0.887	0.339
Hi-C	Tollrm910	nc14	Rep2	372223074	141228716	37.9%	0.87	0.334
Hi-C	control	stg10	Rep1	284872694	123231938	43.3%	0.888	0.288
Hi-C	control	stg10	Rep2	304814283	114705890	37.6%	0.807	0.219
Hi-C	gd7	stg10	Rep1	262066568	80384771	30.7%	0.906	0.31
Hi-C	gd7	stg10	Rep2	255731554	94304249	36.9%	0.85	0.282
Hi-C	Toll10B	stg10	Rep1	299535853	131310458	43.8%	0.837	0.306
Hi-C	Toll10B	stg10	Rep2	295943828	121212094	41.0%	0.808	0.298
Hi-C	Tollrm910	stg10	Rep1	260632024	114608643	44.0%	0.884	0.303
Hi-C	Tollrm910	stg10	Rep2	314075956	122737194	39.1%	0.877	0.286
Micro-C	control	nc14	Rep1	115634367	64032413	55.37%	0.95	0.737
Micro-C	control	nc14	Rep2	122857674	60405989	49.17%	0.966	0.75
Micro-C	control	nc14	Rep3	181380921	90305940	49.79%	0.966	0.747
Micro-C	control	nc14	Rep4	206885134	100367616	48.51%	0.922	0.736
Micro-C	gd7	nc14	Rep1	296850259	116711025	39.3%	0.934	0.759
Micro-C	gd7	nc14	Rep2	872559695	353685457	40.5%	0.945	0.772

## Sheet: Supplementary Table 4
Supplementary Table 4: Datasets used in this study
Data type	Description	Genotype	Number of biological replicates	Citation	Database	Accession
ChIP-Seq	H3K27me3, 2-4 hpf	gd7	2	Koenecke et al. 2016	GEO	GSE68983
ChIP-Seq	H3K27me3, 2-4 hpf	Toll10B	2	Koenecke et al. 2016	GEO	GSE68983
ChIP-Seq	H3K27ac, 2-4 hpf	gd7	2	Koenecke et al. 2016	GEO	GSE68983
ChIP-Seq	H3K27ac, 2-4 hpf	Toll10B	2	Koenecke et al. 2016	GEO	GSE68983
ChIP-seq	H3K9me3, 0-4 hpf	control	1	Roy et al. 2010	GEO	GSE16013
ChIP-seq	H3K9me3, 4-8 hpf	control	1	Roy et al. 2010	GEO	GSE16013
ChIP-Seq	H3K27me3, 2-4 hpf	Tollrm9/rm10	2	this study	ArrayExpress	E-MTAB-9303
ChIP-Seq	H3K27ac, 2-4 hpf	Tollrm9/rm10	2	this study	ArrayExpress	E-MTAB-9303
Hi-C	3-4 hpf	control (EGFP-PCNA)	3	Hug et al. 2017	ArrayExpress	E-MTAB-4918
Hi-C	cellular blastoderm stage	gd7	2	this study	ArrayExpress	E-MTAB-9306
Hi-C	cellular blastoderm stage	Toll10B	2	this study	ArrayExpress	E-MTAB-9306
Hi-C	cellular blastoderm stage	Tollrm9/rm10	2	this study	ArrayExpress	E-MTAB-9306
Hi-C	cellular blastoderm stage	control (EGFP-PCNA)	2	this study	ArrayExpress	E-MTAB-9306
Hi-C	stage 10	gd7	2	this study	ArrayExpress	E-MTAB-9306
Hi-C	stage 10	Toll10B	2	this study	ArrayExpress	E-MTAB-9306
Hi-C	stage 10	Tollrm9/rm10	2	this study	ArrayExpress	E-MTAB-9306
Hi-C	stage 10	control (EGFP-PCNA)	2	this study	ArrayExpress	E-MTAB-9306
Micro-C	cellular blastoderm stage	gd7	2	this study	ArrayExpress	E-MTAB-9784
Micro-C	cellular blastoderm stage	control (1 x EGFP-PCNA, 3 x yw)	4	this study	ArrayExpress	E-MTAB-9784
RNA-seq	2-4 hpf	gd7	3	Koenecke et al. 2016	GEO	GSE68983
RNA-seq	2-4 hpf	Toll10B	2	Koenecke et al. 2016	GEO	GSE68983
RNA-seq	2-4 hpf	Tollrm9/rm10	3	Koenecke et al. 2016	GEO	GSE68983
RNA-seq	0-4 hpf	control	2	Roy et al. 2010	GEO	GSE18068
RNA-seq	4-8 hpf	control	2	Roy et al. 2010	GEO	GSE18068
scRNA-seq	2.5 - 3.5 hpf	control (1 x EGFP-PCNA, 1x w1118)	2	this study	ArrayExpress	E-MTAB-9304
scRNA-seq	2.5 - 3.5 hpf	gd7	1	this study	ArrayExpress	E-MTAB-9304
scRNA-seq	2.5 - 3.5 hpf	Toll10B	1	this study	ArrayExpress	E-MTAB-9304
scRNA-seq	2.5 - 3.5 hpf	Tollrm9/rm10	1	this study	ArrayExpress	E-MTAB-9304
